# Supplementary material for: (E)-2-(3,4-Dimeth­oxy­benzyl­idene)-5,6-dimeth­oxy-2,3-dihydro-1H-inden-1-one
Source: Acta Crystallogr Sect E Struct Rep Online. 2010 Oct 20;66(Pt 11):o2875. doi: 10.1107/S1600536810041619 (PMC3009320; doi:10.1107/S1600536810041619)
Supplement: Supplementary file 1 [file e-66-o2875-sup1.cif]

##############################################################################
###                                                                        ###
###        Electronic paper (Acta Crystallographica Section E)             ###
###                                                                        ###
##############################################################################
#                                                                            #
# This CIF contains the data in a paper accepted for publication in Acta     #
# Crystallographica Section E. It conforms to the requirements of Notes      #
# for Authors for Section E, and has been peer reviewed under the auspices   #
# of the IUCr Commission on Journals.                                        #
#                                                                            #
# Full details of the Crystallographic Information File format               #
# are given in the paper "The Crystallographic Information File (CIF):       #
# a New Standard Archive File for Crystallography" by S. R. Hall, F. H.      #
# Allen and I. D. Brown [Acta Cryst. (1991), A47, 655-685].                  #
#                                                                            #
# The current version of the core CIF dictionary is obtainable from          #
# ftp://ftp.iucr.org/pub/cif_core.dic. The current version number is 2.4.    #
#                                                                            #
# Software is freely available for graphical display of the structure(s) in  #
# this CIF.  For information consult the CIF home page http://www.iucr.org/  #
# cif/home.html                                                              #
#                                                                            #
# This file may be used for bona fide research purposes within the           #
# scientific community so long as proper attribution is given to the journal # 
# article from which it was obtained.                                        #
#                                                                            #
##############################################################################
                                             
data_global
_audit_creation_method     'form.cif (version 2.0)'
_journal_data_validation_number     ?
_journal_date_recd_electronic     2010-10-14
_journal_date_accepted     2010-10-15
_journal_name_full     'Acta Crystallographica, Section E'
_journal_year     2010
_journal_volume     66
_journal_issue     11
_journal_page_first     o2875
_journal_page_last     o2875
_journal_paper_category     QO
_journal_coeditor_code     HB5680
_publ_contact_author_name     'Prof. Fun, Hoong-Kun'
_publ_contact_author_address
;
      X-ray Crystallography Unit
      School of Physics
      Universiti Sains Malaysia
      11800 USM, Penang
      MALAYSIA
;
_publ_contact_author_email     'hkfun@usm.my'
_publ_contact_author_fax     '604 6579150'
_publ_contact_author_phone     '604 6533652'
_publ_section_title
;\
(<i>E</i>)-2-(3,4-Dimethoxybenzylidene)-5,6-dimethoxy-2,3-dihydro-1<i>H</i>-\
inden-1-one
;
loop_
    _publ_author_name
    _publ_author_footnote
    _publ_author_address
    'Mohamed Ashraf Ali' ?
;
      Institute for Research in Molecular Medicine
      Universiti Sains Malaysia
      11800 USM, Penang
      Malaysia
;
    'Rusli Ismail' ?
;
      Institute for Research in Molecular Medicine
      Universiti Sains Malaysia
      11800 USM, Penang
      Malaysia
;
    'Soo Choon Tan' ?
;
      Institute for Research in Molecular Medicine
      Universiti Sains Malaysia
      11800 USM, Penang
      Malaysia
;
    'Ching Kheng Quah'
;
      Thomson Reuters ResearcherID: A-5525-2009
;
;
      X-ray Crystallography Unit
      School of Physics
      Universiti Sains Malaysia
      11800 USM, Penang
      Malaysia
;
    'Hoong-Kun Fun'
;
      Thomson Reuters ResearcherID: A-3561-2009
;
;     X-ray Crystallography Unit
      School of Physics
      Universiti Sains Malaysia
      11800 USM, Penang
      Malaysia
;
data_I
_audit_creation_method     SHELXL-97
_chemical_name_systematic
;
(<i>E</i>)-2-(3,4-Dimethoxybenzylidene)-5,6-dimethoxy-2,3-dihydro-1<i>H</i>-\
inden-1-one
;
_chemical_name_common     ?
_chemical_formula_moiety     'C20 H20 O5'
_chemical_formula_sum     'C20 H20 O5'
_chemical_formula_iupac     'C20 H20 O5'
_chemical_formula_weight     340.36
_chemical_melting_point     ?
_symmetry_cell_setting     monoclinic
_symmetry_space_group_name_H-M     'P 21/c'
_symmetry_space_group_name_Hall     '-P 2ybc'
loop_
    _symmetry_equiv_pos_as_xyz
    'x, y, z'
    '-x, y+1/2, -z+1/2'
    '-x, -y, -z'
    'x, -y-1/2, z-1/2'
_cell_length_a     7.7991(7)
_cell_length_b     7.2595(6)
_cell_length_c     29.589(2)
_cell_angle_alpha     90.00
_cell_angle_beta     101.977(3)
_cell_angle_gamma     90.00
_cell_volume     1638.8(2)
_cell_formula_units_Z     4
_cell_measurement_reflns_used     6986
_cell_measurement_theta_min     2.67
_cell_measurement_theta_max     31.74
_cell_measurement_temperature     100
_exptl_crystal_description     'plate'
_exptl_crystal_colour     'yellow'
_exptl_crystal_size_max     0.53
_exptl_crystal_size_mid     0.45
_exptl_crystal_size_min     0.09
_exptl_crystal_density_diffrn     1.380
_exptl_crystal_density_meas     ?
_exptl_crystal_density_method     'not measured'
_exptl_crystal_F_000     720
_exptl_absorpt_coefficient_mu     0.099
_exptl_absorpt_correction_type     multi-scan
_exptl_absorpt_process_details     '(<i>SADABS</i>; Bruker, 2009)'
_exptl_absorpt_correction_T_min     0.950
_exptl_absorpt_correction_T_max     0.992
_exptl_special_details
;
The crystal was placed in the cold stream of an Oxford Cyrosystems
Cobra open-flow nitrogen cryostat (Cosier & Glazer, 1986) operating
at 100.0 (1) K.
;
_diffrn_ambient_temperature     100
_diffrn_radiation_type     MoK\a
_diffrn_radiation_wavelength     0.71073
_diffrn_radiation_source     'fine-focus sealed tube'
_diffrn_radiation_monochromator     graphite
_diffrn_measurement_device_type     'Bruker APEXII DUO CCD'
_diffrn_measurement_method     '\f and \w scans'
_diffrn_detector_area_resol_mean     ?
_diffrn_reflns_number     19303
_diffrn_reflns_av_R_equivalents     0.0269
_diffrn_reflns_av_sigmaI/netI     0.0281
_diffrn_reflns_theta_min     2.67
_diffrn_reflns_theta_max     31.75
_diffrn_reflns_theta_full     31.75
_diffrn_measured_fraction_theta_max     0.991
_diffrn_measured_fraction_theta_full     0.991
_diffrn_reflns_limit_h_min     -11
_diffrn_reflns_limit_h_max     11
_diffrn_reflns_limit_k_min     -10
_diffrn_reflns_limit_k_max     10
_diffrn_reflns_limit_l_min     -41
_diffrn_reflns_limit_l_max     43
_diffrn_standards_number     0
_diffrn_standards_interval_count     .
_diffrn_standards_interval_time     .
_diffrn_standards_decay_%     ?
_refine_special_details
;
 Refinement of F^2^ against ALL reflections.  The weighted R-factor wR and
 goodness of fit S are based on F^2^, conventional R-factors R are based
 on F, with F set to zero for negative F^2^. The threshold expression of
 F^2^ > 2sigma(F^2^) is used only for calculating R-factors(gt) etc. and is
 not relevant to the choice of reflections for refinement.  R-factors based
 on F^2^ are statistically about twice as large as those based on F, and R-
 factors based on ALL data will be even larger.
;
_reflns_number_total     5535
_reflns_number_gt     4471
_reflns_threshold_expression     I>2\s(I)
_refine_ls_structure_factor_coef     Fsqd
_refine_ls_matrix_type     full
_refine_ls_R_factor_all     0.0551
_refine_ls_R_factor_gt     0.0427
_refine_ls_wR_factor_gt     0.1144
_refine_ls_wR_factor_ref     0.1237
_refine_ls_goodness_of_fit_ref     1.042
_refine_ls_restrained_S_all     1.042
_refine_ls_number_reflns     5535
_refine_ls_number_parameters     230
_refine_ls_number_restraints     0
_refine_ls_hydrogen_treatment     constr
_refine_ls_weighting_scheme     calc
_refine_ls_weighting_details
         'calc w=1/[\s^2^(Fo^2^)+(0.0668P)^2^+0.3686P] where P=(Fo^2^+2Fc^2^)/3'
_atom_sites_solution_hydrogens     geom
_atom_sites_solution_primary     direct
_atom_sites_solution_secondary     difmap
_refine_ls_shift/su_max     0.002
_refine_ls_shift/su_mean     <0.001
_refine_diff_density_max     0.484
_refine_diff_density_min     -0.206
_refine_ls_extinction_method     none
_refine_ls_extinction_coef     ?
loop_
    _atom_type_symbol
    _atom_type_description
    _atom_type_scat_dispersion_real
    _atom_type_scat_dispersion_imag
    _atom_type_scat_source
    'C' 'C' 0.0033 0.0016
                         'International Tables Vol C Tables 4.2.6.8 and 6.1.1.4'
    'H' 'H' 0.0000 0.0000
                         'International Tables Vol C Tables 4.2.6.8 and 6.1.1.4'
    'O' 'O' 0.0106 0.0060
                         'International Tables Vol C Tables 4.2.6.8 and 6.1.1.4'
_computing_data_collection     'APEX2 (Bruker, 2009)'
_computing_cell_refinement     'SAINT (Bruker, 2009)'
_computing_data_reduction     'SAINT (Bruker, 2009)'
_computing_structure_solution     'SHELXTL (Sheldrick, 2008)'
_computing_structure_refinement     'SHELXTL (Sheldrick, 2008)'
_computing_molecular_graphics     'SHELXTL (Sheldrick, 2008)'
_computing_publication_material
;
SHELXTL (Sheldrick, 2008) and PLATON (Spek, 2009)
;
loop_
    _atom_site_type_symbol
    _atom_site_label
    _atom_site_fract_x
    _atom_site_fract_y
    _atom_site_fract_z
    _atom_site_U_iso_or_equiv
    _atom_site_adp_type
    _atom_site_calc_flag
    _atom_site_refinement_flags
    _atom_site_occupancy
    _atom_site_disorder_assembly
    _atom_site_disorder_group
    O O1 1.13991(11) 0.89751(10) 1.10930(2) 0.02109(16) Uani d . 1 . .
    O O2 1.10936(10) 0.63257(10) 1.16292(2) 0.02089(16) Uani d . 1 . .
    O O3 0.67192(11) 0.17121(11) 1.04585(3) 0.02565(18) Uani d . 1 . .
    O O4 0.20749(12) 0.09725(11) 0.79852(3) 0.02789(19) Uani d . 1 . .
    O O5 0.29534(11) 0.38568(11) 0.75804(2) 0.02474(18) Uani d . 1 . .
    C C1 0.73939(12) 0.57231(13) 0.97826(3) 0.01539(17) Uani d . 1 . .
    H H1A 0.8144 0.5695 0.9559 0.018 Uiso calc R 1 . .
    H H1B 0.6512 0.6672 0.9695 0.018 Uiso calc R 1 . .
    C C2 0.84490(12) 0.60464(13) 1.02641(3) 0.01469(17) Uani d . 1 . .
    C C3 0.94756(13) 0.75715(13) 1.04280(3) 0.01598(18) Uani d . 1 . .
    H H3A 0.9571 0.8557 1.0234 0.019 Uiso calc R 1 . .
    C C4 1.03547(13) 0.75888(13) 1.08879(3) 0.01591(18) Uani d . 1 . .
    C C5 1.01914(13) 0.60926(13) 1.11875(3) 0.01583(18) Uani d . 1 . .
    C C6 0.91645(13) 0.45957(13) 1.10221(3) 0.01591(17) Uani d . 1 . .
    H H6A 0.9045 0.3613 1.1215 0.019 Uiso calc R 1 . .
    C C7 0.83024(12) 0.45901(13) 1.05551(3) 0.01495(17) Uani d . 1 . .
    C C8 0.71294(12) 0.31778(13) 1.03029(3) 0.01670(18) Uani d . 1 . .
    C C9 0.65574(12) 0.38678(13) 0.98188(3) 0.01564(18) Uani d . 1 . .
    C C10 0.54838(12) 0.28635(13) 0.94942(3) 0.01632(18) Uani d . 1 . .
    H H10A 0.5090 0.1764 0.9598 0.020 Uiso calc R 1 . .
    C C11 0.48499(12) 0.32517(13) 0.90031(3) 0.01607(18) Uani d . 1 . .
    C C12 0.37662(13) 0.19248(13) 0.87386(3) 0.01689(18) Uani d . 1 . .
    H H12A 0.3464 0.0866 0.8881 0.020 Uiso calc R 1 . .
    C C13 0.31431(14) 0.21748(14) 0.82688(3) 0.01865(19) Uani d . 1 . .
    C C14 0.36029(13) 0.37598(14) 0.80457(3) 0.01844(19) Uani d . 1 . .
    C C15 0.46461(14) 0.50818(14) 0.83057(3) 0.0205(2) Uani d . 1 . .
    H H15A 0.4942 0.6143 0.8163 0.025 Uiso calc R 1 . .
    C C16 0.52578(14) 0.48376(14) 0.87797(3) 0.0202(2) Uani d . 1 . .
    H H16A 0.5948 0.5746 0.8950 0.024 Uiso calc R 1 . .
    C C17 1.16649(16) 1.04933(14) 1.08102(4) 0.0240(2) Uani d . 1 . .
    H H17A 1.2447 1.1362 1.0991 0.036 Uiso calc R 1 . .
    H H17B 1.0562 1.1080 1.0689 0.036 Uiso calc R 1 . .
    H H17C 1.2165 1.0061 1.0559 0.036 Uiso calc R 1 . .
    C C18 1.10498(16) 0.48297(16) 1.19368(3) 0.0249(2) Uani d . 1 . .
    H H18A 1.1819 0.5085 1.2228 0.037 Uiso calc R 1 . .
    H H18B 1.1425 0.3725 1.1808 0.037 Uiso calc R 1 . .
    H H18C 0.9876 0.4669 1.1983 0.037 Uiso calc R 1 . .
    C C19 0.14395(17) -0.05676(16) 0.81966(4) 0.0273(2) Uani d . 1 . .
    H H19A 0.0667 -0.1276 0.7966 0.041 Uiso calc R 1 . .
    H H19B 0.0813 -0.0147 0.8424 0.041 Uiso calc R 1 . .
    H H19C 0.2408 -0.1322 0.8343 0.041 Uiso calc R 1 . .
    C C20 0.34068(19) 0.54410(17) 0.73445(4) 0.0317(3) Uani d . 1 . .
    H H20A 0.2863 0.5362 0.7023 0.048 Uiso calc R 1 . .
    H H20B 0.4656 0.5496 0.7377 0.048 Uiso calc R 1 . .
    H H20C 0.3006 0.6530 0.7475 0.048 Uiso calc R 1 . .
loop_
    _atom_site_aniso_label
    _atom_site_aniso_U_11
    _atom_site_aniso_U_22
    _atom_site_aniso_U_33
    _atom_site_aniso_U_12
    _atom_site_aniso_U_13
    _atom_site_aniso_U_23
    O1 0.0295(4) 0.0158(3) 0.0161(3) -0.0051(3) 0.0005(3) 0.0003(2)
    O2 0.0289(4) 0.0214(3) 0.0106(3) -0.0031(3) -0.0002(3) 0.0017(2)
    O3 0.0300(4) 0.0223(4) 0.0217(3) -0.0077(3) -0.0016(3) 0.0067(3)
    O4 0.0412(5) 0.0264(4) 0.0150(3) -0.0166(3) 0.0035(3) -0.0035(3)
    O5 0.0322(4) 0.0277(4) 0.0128(3) -0.0068(3) 0.0013(3) 0.0024(3)
    C1 0.0150(4) 0.0183(4) 0.0122(3) -0.0007(3) 0.0014(3) 0.0022(3)
    C2 0.0135(4) 0.0174(4) 0.0133(4) 0.0013(3) 0.0030(3) 0.0009(3)
    C3 0.0189(4) 0.0156(4) 0.0132(4) 0.0000(3) 0.0029(3) 0.0019(3)
    C4 0.0183(4) 0.0147(4) 0.0144(4) -0.0004(3) 0.0026(3) -0.0006(3)
    C5 0.0181(4) 0.0177(4) 0.0114(3) 0.0018(3) 0.0022(3) 0.0005(3)
    C6 0.0172(4) 0.0168(4) 0.0136(4) 0.0004(3) 0.0029(3) 0.0022(3)
    C7 0.0143(4) 0.0166(4) 0.0136(4) 0.0002(3) 0.0021(3) 0.0016(3)
    C8 0.0147(4) 0.0189(4) 0.0158(4) -0.0005(3) 0.0017(3) 0.0018(3)
    C9 0.0146(4) 0.0179(4) 0.0139(4) -0.0001(3) 0.0018(3) 0.0016(3)
    C10 0.0152(4) 0.0181(4) 0.0153(4) -0.0006(3) 0.0025(3) 0.0009(3)
    C11 0.0149(4) 0.0183(4) 0.0149(4) -0.0005(3) 0.0027(3) -0.0006(3)
    C12 0.0196(4) 0.0171(4) 0.0146(4) -0.0019(3) 0.0049(3) -0.0007(3)
    C13 0.0219(5) 0.0188(4) 0.0155(4) -0.0041(4) 0.0045(3) -0.0035(3)
    C14 0.0198(4) 0.0216(4) 0.0135(4) -0.0005(4) 0.0026(3) 0.0002(3)
    C15 0.0224(5) 0.0203(4) 0.0176(4) -0.0035(4) 0.0016(4) 0.0031(3)
    C16 0.0211(4) 0.0205(4) 0.0174(4) -0.0057(4) 0.0001(3) 0.0005(3)
    C17 0.0334(6) 0.0151(4) 0.0219(4) -0.0044(4) 0.0020(4) 0.0017(3)
    C18 0.0312(5) 0.0270(5) 0.0147(4) -0.0029(4) 0.0009(4) 0.0066(4)
    C19 0.0366(6) 0.0237(5) 0.0228(5) -0.0125(5) 0.0091(4) -0.0038(4)
    C20 0.0415(7) 0.0325(6) 0.0191(5) -0.0071(5) 0.0013(5) 0.0088(4)
_geom_special_details
;
 All esds (except the esd in the dihedral angle between two l.s. planes)
 are estimated using the full covariance matrix.  The cell esds are taken
 into account individually in the estimation of esds in distances, angles
 and torsion angles; correlations between esds in cell parameters are only
 used when they are defined by crystal symmetry.  An approximate (isotropic)
 treatment of cell esds is used for estimating esds involving l.s. planes.
;
loop_
    _geom_bond_atom_site_label_1
    _geom_bond_atom_site_label_2
    _geom_bond_site_symmetry_2
    _geom_bond_distance
    _geom_bond_publ_flag
    O1 C4 . 1.3562(11) ?
    O1 C17 . 1.4247(12) ?
    O2 C5 . 1.3601(11) ?
    O2 C18 . 1.4220(12) ?
    O3 C8 . 1.2279(12) ?
    O4 C13 . 1.3674(12) ?
    O4 C19 . 1.4197(13) ?
    O5 C14 . 1.3667(11) ?
    O5 C20 . 1.4273(14) ?
    C1 C2 . 1.5084(12) ?
    C1 C9 . 1.5100(14) ?
    C1 H1A . 0.9700 ?
    C1 H1B . 0.9700 ?
    C2 C7 . 1.3832(13) ?
    C2 C3 . 1.3932(13) ?
    C3 C4 . 1.3909(12) ?
    C3 H3A . 0.9300 ?
    C4 C5 . 1.4244(13) ?
    C5 C6 . 1.3781(13) ?
    C6 C7 . 1.4057(12) ?
    C6 H6A . 0.9300 ?
    C7 C8 . 1.4703(13) ?
    C8 C9 . 1.4955(12) ?
    C9 C10 . 1.3497(13) ?
    C10 C11 . 1.4618(12) ?
    C10 H10A . 0.9300 ?
    C11 C16 . 1.3968(14) ?
    C11 C12 . 1.4072(13) ?
    C12 C13 . 1.3862(13) ?
    C12 H12A . 0.9300 ?
    C13 C14 . 1.4094(14) ?
    C14 C15 . 1.3839(14) ?
    C15 C16 . 1.3958(13) ?
    C15 H15A . 0.9300 ?
    C16 H16A . 0.9300 ?
    C17 H17A . 0.9600 ?
    C17 H17B . 0.9600 ?
    C17 H17C . 0.9600 ?
    C18 H18A . 0.9600 ?
    C18 H18B . 0.9600 ?
    C18 H18C . 0.9600 ?
    C19 H19A . 0.9600 ?
    C19 H19B . 0.9600 ?
    C19 H19C . 0.9600 ?
    C20 H20A . 0.9600 ?
    C20 H20B . 0.9600 ?
    C20 H20C . 0.9600 ?
loop_
    _geom_angle_atom_site_label_1
    _geom_angle_atom_site_label_2
    _geom_angle_atom_site_label_3
    _geom_angle_site_symmetry_1
    _geom_angle_site_symmetry_3
    _geom_angle
    _geom_angle_publ_flag
    C4 O1 C17 . . 117.28(7) ?
    C5 O2 C18 . . 116.34(8) ?
    C13 O4 C19 . . 117.15(8) ?
    C14 O5 C20 . . 117.16(8) ?
    C2 C1 C9 . . 103.34(7) ?
    C2 C1 H1A . . 111.1 ?
    C9 C1 H1A . . 111.1 ?
    C2 C1 H1B . . 111.1 ?
    C9 C1 H1B . . 111.1 ?
    H1A C1 H1B . . 109.1 ?
    C7 C2 C3 . . 120.42(8) ?
    C7 C2 C1 . . 111.71(8) ?
    C3 C2 C1 . . 127.88(8) ?
    C4 C3 C2 . . 118.61(8) ?
    C4 C3 H3A . . 120.7 ?
    C2 C3 H3A . . 120.7 ?
    O1 C4 C3 . . 124.94(8) ?
    O1 C4 C5 . . 114.23(8) ?
    C3 C4 C5 . . 120.82(8) ?
    O2 C5 C6 . . 125.87(9) ?
    O2 C5 C4 . . 114.07(8) ?
    C6 C5 C4 . . 120.05(8) ?
    C5 C6 C7 . . 118.39(9) ?
    C5 C6 H6A . . 120.8 ?
    C7 C6 H6A . . 120.8 ?
    C2 C7 C6 . . 121.70(9) ?
    C2 C7 C8 . . 109.88(8) ?
    C6 C7 C8 . . 128.41(9) ?
    O3 C8 C7 . . 126.65(8) ?
    O3 C8 C9 . . 126.89(9) ?
    C7 C8 C9 . . 106.45(8) ?
    C10 C9 C8 . . 121.23(9) ?
    C10 C9 C1 . . 130.15(8) ?
    C8 C9 C1 . . 108.62(7) ?
    C9 C10 C11 . . 129.43(9) ?
    C9 C10 H10A . . 115.3 ?
    C11 C10 H10A . . 115.3 ?
    C16 C11 C12 . . 118.07(8) ?
    C16 C11 C10 . . 124.47(8) ?
    C12 C11 C10 . . 117.45(9) ?
    C13 C12 C11 . . 120.88(9) ?
    C13 C12 H12A . . 119.6 ?
    C11 C12 H12A . . 119.6 ?
    O4 C13 C12 . . 125.03(9) ?
    O4 C13 C14 . . 114.56(8) ?
    C12 C13 C14 . . 120.41(9) ?
    O5 C14 C15 . . 125.21(9) ?
    O5 C14 C13 . . 115.89(9) ?
    C15 C14 C13 . . 118.89(9) ?
    C14 C15 C16 . . 120.63(9) ?
    C14 C15 H15A . . 119.7 ?
    C16 C15 H15A . . 119.7 ?
    C15 C16 C11 . . 121.08(9) ?
    C15 C16 H16A . . 119.5 ?
    C11 C16 H16A . . 119.5 ?
    O1 C17 H17A . . 109.5 ?
    O1 C17 H17B . . 109.5 ?
    H17A C17 H17B . . 109.5 ?
    O1 C17 H17C . . 109.5 ?
    H17A C17 H17C . . 109.5 ?
    H17B C17 H17C . . 109.5 ?
    O2 C18 H18A . . 109.5 ?
    O2 C18 H18B . . 109.5 ?
    H18A C18 H18B . . 109.5 ?
    O2 C18 H18C . . 109.5 ?
    H18A C18 H18C . . 109.5 ?
    H18B C18 H18C . . 109.5 ?
    O4 C19 H19A . . 109.5 ?
    O4 C19 H19B . . 109.5 ?
    H19A C19 H19B . . 109.5 ?
    O4 C19 H19C . . 109.5 ?
    H19A C19 H19C . . 109.5 ?
    H19B C19 H19C . . 109.5 ?
    O5 C20 H20A . . 109.5 ?
    O5 C20 H20B . . 109.5 ?
    H20A C20 H20B . . 109.5 ?
    O5 C20 H20C . . 109.5 ?
    H20A C20 H20C . . 109.5 ?
    H20B C20 H20C . . 109.5 ?
loop_
    _geom_torsion_atom_site_label_1
    _geom_torsion_atom_site_label_2
    _geom_torsion_atom_site_label_3
    _geom_torsion_atom_site_label_4
    _geom_torsion_site_symmetry_1
    _geom_torsion_site_symmetry_2
    _geom_torsion_site_symmetry_3
    _geom_torsion_site_symmetry_4
    _geom_torsion
    _geom_torsion_publ_flag
    C9 C1 C2 C7 . . . . 0.61(11) ?
    C9 C1 C2 C3 . . . . -179.23(10) ?
    C7 C2 C3 C4 . . . . 0.46(15) ?
    C1 C2 C3 C4 . . . . -179.72(9) ?
    C17 O1 C4 C3 . . . . -2.52(15) ?
    C17 O1 C4 C5 . . . . 178.15(9) ?
    C2 C3 C4 O1 . . . . 179.82(9) ?
    C2 C3 C4 C5 . . . . -0.89(15) ?
    C18 O2 C5 C6 . . . . 4.19(15) ?
    C18 O2 C5 C4 . . . . -176.80(9) ?
    O1 C4 C5 O2 . . . . 0.83(13) ?
    C3 C4 C5 O2 . . . . -178.53(9) ?
    O1 C4 C5 C6 . . . . 179.91(9) ?
    C3 C4 C5 C6 . . . . 0.55(15) ?
    O2 C5 C6 C7 . . . . 179.19(9) ?
    C4 C5 C6 C7 . . . . 0.23(15) ?
    C3 C2 C7 C6 . . . . 0.33(15) ?
    C1 C2 C7 C6 . . . . -179.52(9) ?
    C3 C2 C7 C8 . . . . 179.02(9) ?
    C1 C2 C7 C8 . . . . -0.83(11) ?
    C5 C6 C7 C2 . . . . -0.67(15) ?
    C5 C6 C7 C8 . . . . -179.10(10) ?
    C2 C7 C8 O3 . . . . 179.92(10) ?
    C6 C7 C8 O3 . . . . -1.51(18) ?
    C2 C7 C8 C9 . . . . 0.70(11) ?
    C6 C7 C8 C9 . . . . 179.27(10) ?
    O3 C8 C9 C10 . . . . -0.35(17) ?
    C7 C8 C9 C10 . . . . 178.86(9) ?
    O3 C8 C9 C1 . . . . -179.52(10) ?
    C7 C8 C9 C1 . . . . -0.30(11) ?
    C2 C1 C9 C10 . . . . -179.22(10) ?
    C2 C1 C9 C8 . . . . -0.16(10) ?
    C8 C9 C10 C11 . . . . -176.82(10) ?
    C1 C9 C10 C11 . . . . 2.15(18) ?
    C9 C10 C11 C16 . . . . -1.16(17) ?
    C9 C10 C11 C12 . . . . 178.32(10) ?
    C16 C11 C12 C13 . . . . 0.89(15) ?
    C10 C11 C12 C13 . . . . -178.62(9) ?
    C19 O4 C13 C12 . . . . 5.66(17) ?
    C19 O4 C13 C14 . . . . -174.51(10) ?
    C11 C12 C13 O4 . . . . -179.43(10) ?
    C11 C12 C13 C14 . . . . 0.74(16) ?
    C20 O5 C14 C15 . . . . 0.73(16) ?
    C20 O5 C14 C13 . . . . -179.60(10) ?
    O4 C13 C14 O5 . . . . -1.25(14) ?
    C12 C13 C14 O5 . . . . 178.59(10) ?
    O4 C13 C14 C15 . . . . 178.44(10) ?
    C12 C13 C14 C15 . . . . -1.72(16) ?
    O5 C14 C15 C16 . . . . -179.29(10) ?
    C13 C14 C15 C16 . . . . 1.05(16) ?
    C14 C15 C16 C11 . . . . 0.60(17) ?
    C12 C11 C16 C15 . . . . -1.57(16) ?
    C10 C11 C16 C15 . . . . 177.91(10) ?
loop_
    _geom_hbond_atom_site_label_D
    _geom_hbond_atom_site_label_H
    _geom_hbond_atom_site_label_A
    _geom_hbond_site_symmetry_A
    _geom_hbond_distance_DH
    _geom_hbond_distance_HA
    _geom_hbond_distance_DA
    _geom_hbond_angle_DHA
    _geom_hbond_publ_flag
    C18 H18A O4 4_666 0.96 2.34 3.0939(13) 135 yes
    C1 H1A Cg1 3_767 0.97 2.64 3.4804(11) 146 yes
