# Supplementary material for: (E)-2-(3,4-Dimeth­oxy­benzyl­idene)-5,6-dimeth­oxy-2,3-dihydro-1H-inden-1-one
Source: Acta Crystallogr Sect E Struct Rep Online. 2010 Oct 20;66(Pt 11):o2875. doi: 10.1107/S1600536810041619 (PMC3009320; doi:10.1107/S1600536810041619)
Supplement: Supplementary file 2 [file e-66-o2875-Isup2.hkl]

# 
# h,k,l, Fc-squared, Fo-squared, sigma(Fo-squared) and status flag 
# 
data_I
_shelx_title ' mo_se5_0m in P2(1)/c (100K)' 
_shelx_refln_list_code          4 
_shelx_F_calc_maximum      234.78 
_exptl_crystal_F_000       720.00 
_reflns_d_resolution_high  0.6753 
 
loop_ 
 _symmetry_equiv_pos_as_xyz 
 'x, y, z' 
 '-x, y+1/2, -z+1/2' 
 '-x, -y, -z' 
 'x, -y-1/2, z-1/2' 
 
_cell_length_a     7.7991 
_cell_length_b     7.2595 
_cell_length_c    29.5890 
_cell_angle_alpha  90.000 
_cell_angle_beta  101.977 
_cell_angle_gamma  90.000 
 
_shelx_F_squared_multiplier     1.000 
 
loop_ 
 _refln_index_h 
 _refln_index_k 
 _refln_index_l 
 _refln_F_squared_calc 
 _refln_F_squared_meas 
 _refln_F_squared_sigma 
 _refln_observed_status 
   1   0   0      743.88      649.85      9.71 o 
   2   0   0      486.70      484.27     11.86 o 
   3   0   0       42.39       25.68      4.87 o 
   4   0   0      780.35      706.25     12.45 o 
   5   0   0     2461.66     2478.74     37.86 o 
   6   0   0     2000.68     2071.12     40.21 o 
   7   0   0        3.34        2.73      1.69 o 
   8   0   0        0.39       -0.34      1.69 o 
   9   0   0       23.86       21.11      3.14 o 
  10   0   0      153.51      139.90      6.51 o 
  11   0   0       50.82       46.14      8.80 o 
   1   1   0       28.27       26.25      0.68 o 
   2   1   0      633.14      717.80      9.44 o 
   3   1   0      948.92      919.58     12.32 o 
   4   1   0      133.91      124.51      4.17 o 
   5   1   0        0.65        4.42      0.91 o 
   6   1   0      370.31      366.83      6.54 o 
   7   1   0       38.73       38.65      2.53 o 
   8   1   0        3.44        4.26      1.67 o 
   9   1   0        6.08        4.59      1.80 o 
  10   1   0      144.19      154.24      6.38 o 
  11   1   0        0.00        8.47      2.66 o 
   0   2   0     3864.77     3844.04     60.50 o 
   1   2   0     1175.23     1153.73     12.83 o 
   2   2   0      534.46      538.93     10.81 o 
   3   2   0     5868.54     6106.17     69.18 o 
   4   2   0      302.91      282.13      8.74 o 
   5   2   0        1.20        0.99      1.08 o 
   6   2   0       10.36        9.51      1.82 o 
   7   2   0        8.81       10.37      1.64 o 
   8   2   0       86.11       87.10      4.08 o 
   9   2   0        5.77        7.09      2.28 o 
  10   2   0        1.34        1.86      2.16 o 
  11   2   0       98.29       96.26      6.82 o 
   1   3   0       55.17       56.32      1.46 o 
   2   3   0      415.78      449.31      7.17 o 
   3   3   0     2272.79     2441.74     30.92 o 
   4   3   0      451.43      447.09      5.88 o 
   5   3   0      442.95      441.26     14.84 o 
   6   3   0       10.21       10.49      2.07 o 
   7   3   0        8.04        7.00      3.74 o 
   8   3   0       64.51       63.18      3.99 o 
   9   3   0        0.21        1.66      2.37 o 
  10   3   0       20.30       26.33      4.03 o 
   0   4   0     1115.47     1183.72     17.13 o 
   1   4   0      106.69      103.07      1.92 o 
   2   4   0     2460.67     2604.69     24.88 o 
   3   4   0      107.89       79.04      1.88 o 
   4   4   0      418.26      385.62     16.80 o 
   5   4   0        0.84       -1.11      1.11 o 
   6   4   0      196.89      174.68      8.16 o 
   7   4   0       65.38       58.75      4.47 o 
   8   4   0      202.68      189.42      7.31 o 
   9   4   0       14.99       19.31      3.99 o 
  10   4   0        6.19        7.09      3.30 o 
   1   5   0       64.54       88.57      2.51 o 
   2   5   0       36.99       21.88      1.83 o 
   3   5   0      250.24      221.57      3.99 o 
   4   5   0      259.38      241.98      6.22 o 
   5   5   0        2.56        5.92      1.71 o 
   6   5   0        8.60        3.03      1.70 o 
   7   5   0       94.89       87.61      7.24 o 
   8   5   0       13.23        8.87      3.64 o 
   9   5   0       38.05       39.27      5.68 o 
   0   6   0      138.03      134.16      6.44 o 
   1   6   0     1396.45     1396.75     16.10 o 
   2   6   0      207.37      202.40      5.92 o 
   3   6   0        8.17        5.81      1.08 o 
   4   6   0        0.28        2.63      1.64 o 
   5   6   0      382.91      393.41     12.21 o 
   6   6   0        0.36        0.80      1.58 o 
   7   6   0      108.14      120.47      8.92 o 
   8   6   0        8.46       11.10      3.93 o 
   9   6   0       14.31       20.59      4.96 o 
   1   7   0      432.19      440.74      8.94 o 
   2   7   0       41.72       42.61      2.59 o 
   3   7   0      123.80      121.01      3.78 o 
   4   7   0       33.05       33.90      3.04 o 
   5   7   0        2.74        2.69      1.80 o 
   6   7   0       53.63       54.31      3.61 o 
   7   7   0       59.24       62.88      3.15 o 
   8   7   0        0.47       -0.91      3.48 o 
   0   8   0       79.65       85.69      6.96 o 
   1   8   0      174.29      179.42      5.53 o 
   2   8   0      315.31      316.41      7.37 o 
   3   8   0       19.62       22.19      2.85 o 
   4   8   0        0.05        3.47      7.63 o 
   5   8   0        0.41       -2.19      3.51 o 
   6   8   0        7.39        8.99      4.48 o 
   7   8   0       10.75        7.35      3.30 o 
   1   9   0       57.72       58.09      3.91 o 
   2   9   0        1.81        1.50      1.90 o 
   3   9   0        8.78        4.11      4.39 o 
   4   9   0       11.95        6.27      3.76 o 
   5   9   0       12.39        4.74      3.49 o 
   0  10   0       44.60       50.74      6.54 o 
   1  10   0      190.02      197.34      6.05 o 
   2  10   0        1.90       -0.40      2.07 o 
   3  10   0        1.37       -2.01      2.04 o 
 -11   1   1      284.36      289.21      8.49 o 
 -10   1   1       35.11       34.83      4.30 o 
  -9   1   1       10.11        7.56      1.96 o 
  -8   1   1        0.23        2.75      1.54 o 
  -7   1   1      165.55      174.64      6.37 o 
  -6   1   1       22.00       35.32      1.88 o 
  -5   1   1       78.71       81.47      2.61 o 
  -4   1   1       15.38       19.84      1.44 o 
  -3   1   1        0.04        6.93      1.00 o 
  -2   1   1     6939.10     7079.71     82.83 o 
  -1   1   1      555.25      550.85      8.65 o 
   0   1   1     8162.39     8068.85     77.79 o 
   1   1   1       41.47       33.86      0.86 o 
   2   1   1      478.89      414.33      5.61 o 
   3   1   1      308.68      346.63      5.78 o 
   4   1   1      708.42      687.73     14.32 o 
   5   1   1      465.27      512.06     10.55 o 
   6   1   1       66.81       52.98      3.34 o 
   7   1   1       89.61       83.48      3.36 o 
   8   1   1       48.76       49.98      3.14 o 
   9   1   1        8.20        8.43      1.98 o 
  10   1   1      138.33      131.40      5.04 o 
  11   1   1       23.64       21.43      3.38 o 
 -11   2   1       10.07       14.65      3.05 o 
 -10   2   1        0.42        1.70      2.20 o 
  -9   2   1       67.34       79.19      5.52 o 
  -8   2   1      126.02      131.38      4.95 o 
  -7   2   1       13.47        9.79      1.70 o 
  -6   2   1       27.68       20.19      1.97 o 
  -5   2   1      976.13     1001.28     12.20 o 
  -4   2   1       62.17       84.02      4.41 o 
  -3   2   1       31.74       31.94      1.89 o 
  -2   2   1      400.35      452.81      9.43 o 
  -1   2   1        1.91        0.87      0.57 o 
   0   2   1      550.84      627.83     11.63 o 
   1   2   1        0.06        1.64      0.61 o 
   2   2   1      139.23      136.27      2.27 o 
   3   2   1     1134.85     1204.13     14.44 o 
   4   2   1       94.57      113.58      3.87 o 
   5   2   1       18.80       17.50      1.89 o 
   6   2   1      289.22      317.53      6.82 o 
   7   2   1       83.78       71.99      3.64 o 
   8   2   1        0.03        1.62      1.73 o 
   9   2   1       50.53       52.19      3.87 o 
  10   2   1        0.98        1.47      2.23 o 
  11   2   1       49.84       50.30      5.20 o 
 -10   3   1        2.89        6.43      3.03 o 
  -9   3   1       17.58       19.79      3.35 o 
  -8   3   1        0.83        3.75      2.27 o 
  -7   3   1      180.37      183.43      5.35 o 
  -6   3   1       69.56       66.71      3.99 o 
  -5   3   1       14.80       12.26      3.70 o 
  -4   3   1       29.29       30.41      1.17 o 
  -3   3   1        6.83       11.93      1.18 o 
  -2   3   1       26.00       20.29      0.85 o 
  -1   3   1      173.32      177.73      2.29 o 
   0   3   1      144.22      135.76      2.21 o 
   1   3   1      128.24      153.67      2.59 o 
   2   3   1       26.39       26.21      1.24 o 
   3   3   1      305.12      321.33      6.92 o 
   4   3   1       50.01       60.54      1.74 o 
   5   3   1        1.28        1.16      1.42 o 
   6   3   1       66.97       70.25      4.11 o 
   7   3   1       11.00        7.64      2.25 o 
   8   3   1       68.09       67.21      4.09 o 
   9   3   1       13.68       15.23      3.11 o 
  10   3   1        1.12        2.07      3.75 o 
 -10   4   1        1.45        3.59      3.46 o 
  -9   4   1        9.53        5.95      2.92 o 
  -8   4   1      151.97      143.55      6.48 o 
  -7   4   1       25.05       23.90      3.15 o 
  -6   4   1       49.87       41.62      4.71 o 
  -5   4   1      186.19      167.45      5.13 o 
  -4   4   1        3.67        6.41      3.50 o 
  -3   4   1       34.44       37.30      2.02 o 
  -2   4   1       50.23       50.96      2.60 o 
  -1   4   1       80.95       74.82      1.74 o 
   0   4   1      201.57      181.64      2.92 o 
   1   4   1       31.26       38.41      1.48 o 
   2   4   1        0.30        1.76      0.63 o 
   3   4   1      278.44      265.21      4.12 o 
   4   4   1       10.50        9.41      3.80 o 
   5   4   1        5.30        2.70      1.53 o 
   6   4   1      274.67      246.41      9.74 o 
   7   4   1      669.86      604.30     16.50 o 
   8   4   1      105.03      116.06      5.85 o 
   9   4   1      109.96      117.62     13.40 o 
  10   4   1        0.01        2.22      4.02 o 
 -10   5   1       18.40       31.90      7.61 o 
  -9   5   1        2.97        1.98      3.22 o 
  -8   5   1        8.47        8.25      8.87 o 
  -7   5   1        0.97        2.59      2.81 o 
  -6   5   1      278.25      260.95      6.04 o 
  -5   5   1      654.70      675.54     12.39 o 
  -4   5   1      782.31      763.60     13.50 o 
  -3   5   1      924.20      881.78     10.82 o 
  -2   5   1        7.33        2.97      1.11 o 
  -1   5   1       16.45       17.13      1.37 o 
   0   5   1       23.81       17.91      1.53 o 
   1   5   1      450.80      446.36      6.36 o 
   2   5   1      843.44      918.41     12.99 o 
   3   5   1     1666.51     1567.04     17.73 o 
   4   5   1        3.23        2.65      1.72 o 
   5   5   1        9.08        2.98      1.56 o 
   6   5   1        5.82        6.10      1.46 o 
   7   5   1       70.53       74.60      6.68 o 
   8   5   1       38.29       33.46      5.23 o 
   9   5   1        0.76        8.09      5.24 o 
  -9   6   1        0.28        3.90      5.16 o 
  -8   6   1       46.79       54.73      7.31 o 
  -7   6   1       16.95       17.32      3.93 o 
  -6   6   1      100.00      100.93      4.86 o 
  -5   6   1      212.15      208.50      6.46 o 
  -4   6   1      563.10      569.20     11.27 o 
  -3   6   1     1454.35     1429.81     16.67 o 
  -2   6   1        8.85        4.03      1.33 o 
  -1   6   1      239.38      238.83      6.79 o 
   0   6   1      934.82      896.70     12.35 o 
   1   6   1      243.85      223.03      4.39 o 
   2   6   1      102.52       96.41      4.19 o 
   3   6   1      644.01      640.22     10.37 o 
   4   6   1       48.80       44.82      7.67 o 
   5   6   1       51.17       60.02      3.47 o 
   6   6   1       57.04       62.96      3.49 o 
   7   6   1      165.27      179.26      9.29 o 
   8   6   1       24.18       21.92      4.72 o 
   9   6   1       38.99       42.39      6.57 o 
  -8   7   1       15.82       17.48     10.40 o 
  -7   7   1      133.94      131.14      9.04 o 
  -6   7   1       35.25       36.20      3.12 o 
  -5   7   1        4.89        5.09      1.93 o 
  -4   7   1       34.11       33.83      4.94 o 
  -3   7   1       28.34       36.19      2.37 o 
  -2   7   1      613.89      606.86     10.90 o 
  -1   7   1        4.09        2.30      1.78 o 
   0   7   1      105.71      111.43      4.14 o 
   1   7   1      119.23      116.11      6.99 o 
   2   7   1       84.27       82.86      5.47 o 
   3   7   1       55.41       48.50      2.27 o 
   4   7   1      156.49      147.07      5.23 o 
   5   7   1        3.20        4.77      2.71 o 
   6   7   1       93.54      101.95      6.33 o 
   7   7   1        0.62        1.06      1.66 o 
   8   7   1        6.67        7.88      4.06 o 
  -7   8   1        1.25        3.73      3.10 o 
  -6   8   1       45.32       49.60      3.84 o 
  -5   8   1       13.14       22.24      3.77 o 
  -4   8   1       79.00       86.69      5.30 o 
  -3   8   1       41.98       35.62      2.67 o 
  -2   8   1      638.76      624.34     11.43 o 
  -1   8   1       42.94       42.68      3.47 o 
   0   8   1       29.45       22.08      3.19 o 
   1   8   1       22.66       31.94      2.90 o 
   2   8   1      242.88      230.32      6.19 o 
   3   8   1       27.76       27.57      3.56 o 
   4   8   1       61.57       74.92      4.99 o 
   5   8   1       21.92       27.27      5.29 o 
   6   8   1        0.49        2.90      2.15 o 
   7   8   1       24.62       24.83      5.26 o 
  -5   9   1       34.12       34.80      4.96 o 
  -4   9   1       29.84       22.72      4.84 o 
  -3   9   1        3.35       -0.28      1.89 o 
  -2   9   1       32.93       29.43      2.43 o 
  -1   9   1       27.11       28.48      2.98 o 
   0   9   1       37.24       39.45      3.95 o 
   1   9   1       62.83       58.91      3.89 o 
   2   9   1        0.01       -0.17      1.87 o 
   3   9   1        0.00        0.66      1.84 o 
   4   9   1       58.59       54.14      6.30 o 
   5   9   1        0.13       -0.18      3.19 o 
  -3  10   1        0.00       -1.98      1.98 o 
  -2  10   1        0.09       -1.70      2.08 o 
  -1  10   1      105.16      109.85      4.63 o 
   0  10   1        0.21       -0.62      2.51 o 
   1  10   1       28.08       34.22      4.52 o 
   2  10   1       12.51       10.52      2.09 o 
   3  10   1       53.16       56.75      3.36 o 
 -11   0   2       29.87       34.58      7.20 o 
 -10   0   2        2.51        2.90      2.76 o 
  -9   0   2       14.15       14.01      2.89 o 
  -8   0   2        3.14        3.43      1.82 o 
  -7   0   2        3.52        7.27      1.65 o 
  -6   0   2       10.74       11.51      2.04 o 
  -5   0   2      321.29      331.01      8.36 o 
  -4   0   2        0.75        1.45      1.04 o 
  -3   0   2      423.68      370.15     26.56 o 
  -2   0   2     7589.14     8104.55    138.10 o 
   1   0   2     2775.25     3075.33     76.19 o 
   2   0   2     2778.34     3042.46     76.64 o 
   3   0   2      514.63      493.29     15.84 o 
   4   0   2      591.04      585.04     13.09 o 
   5   0   2        4.65       17.36      4.97 o 
   6   0   2      458.78      450.09      9.62 o 
   7   0   2      163.53      157.94      8.91 o 
   8   0   2      239.10      226.26      7.36 o 
   9   0   2      674.30      672.67     16.46 o 
  10   0   2      981.90     1007.45     20.39 o 
  11   0   2        3.41        3.89      4.85 o 
 -11   1   2       55.03       62.51      4.70 o 
 -10   1   2       31.43       31.39      3.34 o 
  -9   1   2       31.63       27.84      2.42 o 
  -8   1   2      183.32      185.06      5.06 o 
  -7   1   2      361.59      376.82      6.08 o 
  -6   1   2      369.02      371.96      5.64 o 
  -5   1   2      104.43      112.65      3.11 o 
  -4   1   2      431.00      456.45      8.87 o 
  -3   1   2      754.11      812.12     13.18 o 
  -2   1   2    14971.67    16042.49    161.57 o 
  -1   1   2     3199.10     3261.95     55.33 o 
   0   1   2    14677.32    14832.29    143.78 o 
   1   1   2     3629.11     3844.93     42.88 o 
   2   1   2      408.19      449.26      6.89 o 
   3   1   2      263.91      260.27      3.75 o 
   4   1   2      189.98      226.05      4.72 o 
   5   1   2       47.41       48.75      2.53 o 
   6   1   2        5.54        8.06      1.41 o 
   7   1   2       83.40       87.82      3.39 o 
   8   1   2        1.20       -0.02      1.28 o 
   9   1   2       27.38       29.69      2.78 o 
  10   1   2        0.46        3.31      2.07 o 
  11   1   2        0.80        6.02      4.58 o 
 -11   2   2       50.59       40.43      4.03 o 
 -10   2   2        0.69        1.84      2.62 o 
  -9   2   2       20.22       17.88      3.10 o 
  -8   2   2        4.82        3.09      2.82 o 
  -7   2   2       13.00       12.50      1.61 o 
  -6   2   2        3.01        4.11      1.05 o 
  -5   2   2        2.65        1.08      1.01 o 
  -4   2   2       15.50       12.64      2.30 o 
  -3   2   2      735.85      851.69      8.48 o 
  -2   2   2     4308.67     4733.20     64.34 o 
  -1   2   2     1754.17     1764.89     17.42 o 
   0   2   2     4934.90     4860.95     39.03 o 
   1   2   2      182.93      186.05      2.77 o 
   2   2   2        8.07        7.57      0.65 o 
   3   2   2       73.71       79.50      2.33 o 
   4   2   2      324.71      384.65      8.12 o 
   5   2   2      730.48      754.21     11.82 o 
   6   2   2       25.87       33.15      2.49 o 
   7   2   2       31.62       34.93      2.79 o 
   8   2   2       22.53       18.58      4.02 o 
   9   2   2       61.88       65.95      4.34 o 
  10   2   2       15.83       11.40      2.72 o 
 -10   3   2       13.21       10.08      3.19 o 
  -9   3   2      274.98      255.11      8.60 o 
  -8   3   2      436.62      412.89     17.40 o 
  -7   3   2        5.14        5.84      1.72 o 
  -6   3   2      117.44      115.22      4.25 o 
  -5   3   2       20.29       16.25      1.86 o 
  -4   3   2      273.66      271.20      3.38 o 
  -3   3   2        0.54       -0.75      0.75 o 
  -2   3   2       88.39       64.76      1.25 o 
  -1   3   2        1.27        0.01      0.44 o 
   0   3   2      209.44      215.55      2.76 o 
   1   3   2        0.34        1.03      0.52 o 
   2   3   2      303.14      337.98      4.14 o 
   3   3   2       73.85       87.18      2.51 o 
   4   3   2        9.42       13.91      1.93 o 
   5   3   2        0.75       -0.81      1.60 o 
   6   3   2      536.18      516.28     11.35 o 
   7   3   2       16.03       14.17      2.49 o 
   8   3   2       16.86       16.16      2.90 o 
   9   3   2        9.67        3.31      2.60 o 
  10   3   2        4.63        5.82      4.63 o 
 -10   4   2        2.25        2.80      3.03 o 
  -9   4   2       19.79       19.95      5.73 o 
  -8   4   2      113.22      113.35      5.84 o 
  -7   4   2        5.45        2.38      2.05 o 
  -6   4   2        0.91       -0.45      2.26 o 
  -5   4   2      180.16      174.56      4.26 o 
  -4   4   2        1.59        0.03      2.01 o 
  -3   4   2      258.28      314.35      5.28 o 
  -2   4   2      553.95      570.26      5.70 o 
  -1   4   2       32.28       28.72      1.55 o 
   0   4   2      121.39      117.74      2.27 o 
   1   4   2      405.68      491.75      5.96 o 
   2   4   2      599.73      592.48      8.40 o 
   3   4   2      196.44      256.00      4.10 o 
   4   4   2      410.46      400.96     17.59 o 
   5   4   2        8.90       11.04      1.58 o 
   6   4   2      291.85      259.82     13.85 o 
   7   4   2       79.58       79.10      6.80 o 
   8   4   2       12.00        8.67      2.85 o 
   9   4   2       56.30       52.51      5.05 o 
  10   4   2       37.03       37.75      5.92 o 
 -10   5   2       12.31       19.26      5.11 o 
  -9   5   2       44.99       47.93     15.43 o 
  -8   5   2       41.87       45.66      9.05 o 
  -7   5   2       26.42       32.94      7.46 o 
  -6   5   2        1.09        0.62      1.22 o 
  -5   5   2       24.64       16.35      2.34 o 
  -4   5   2     1323.25     1325.14     21.09 o 
  -3   5   2      361.14      351.38      6.74 o 
  -2   5   2      441.46      420.79      7.30 o 
  -1   5   2       82.46       88.73      2.14 o 
   0   5   2      525.24      494.16      6.75 o 
   1   5   2     1460.25     1561.05     15.97 o 
   2   5   2      467.11      478.54      7.92 o 
   3   5   2     1354.90     1349.83     15.56 o 
   4   5   2       29.60       39.18      3.22 o 
   5   5   2       95.01      107.91      9.47 o 
   6   5   2       11.02       12.37      1.76 o 
   7   5   2       18.30       18.82      4.01 o 
   8   5   2      102.92      108.04      7.90 o 
   9   5   2        0.05        2.23      3.62 o 
  -9   6   2       38.40       37.52      5.88 o 
  -8   6   2       62.58       76.54      7.49 o 
  -7   6   2       28.57       35.51     10.06 o 
  -6   6   2       54.52       57.54      3.32 o 
  -5   6   2       16.73       19.13      2.32 o 
  -4   6   2        5.07        3.25      1.63 o 
  -3   6   2        0.14        1.34      1.10 o 
  -2   6   2       78.28       67.26      2.81 o 
  -1   6   2      453.46      443.81      7.50 o 
   0   6   2       15.61       13.58      1.65 o 
   1   6   2       77.89       79.85      3.41 o 
   2   6   2      621.34      620.24     10.98 o 
   3   6   2      179.68      165.53      4.87 o 
   4   6   2       53.79       43.43      3.19 o 
   5   6   2        3.55        6.03      3.04 o 
   6   6   2       18.98       20.52      2.37 o 
   7   6   2       30.11       40.47      5.53 o 
   8   6   2        0.10        4.84      3.45 o 
   9   6   2      111.59      127.50      9.90 o 
  -8   7   2        4.21        4.57      3.62 o 
  -7   7   2       54.18       54.12      9.37 o 
  -6   7   2        0.38        0.66      1.82 o 
  -5   7   2       16.33       16.43      3.38 o 
  -4   7   2      100.19       95.43      8.02 o 
  -3   7   2       21.74       19.38      1.81 o 
  -2   7   2       60.24       64.06      3.31 o 
  -1   7   2      977.53      977.49     15.73 o 
   0   7   2     1548.62     1498.97     19.28 o 
   1   7   2     1506.79     1440.05     21.41 o 
   2   7   2      347.47      328.74      6.44 o 
   3   7   2       11.05       14.04      1.60 o 
   4   7   2      169.44      165.35      5.59 o 
   5   7   2        6.54        5.52      1.96 o 
   6   7   2      126.02      126.69      7.48 o 
   7   7   2       98.41       98.26      4.02 o 
   8   7   2      167.88      144.54     21.38 o 
  -7   8   2       21.76       16.83      4.64 o 
  -6   8   2        4.58        5.09      3.62 o 
  -5   8   2       39.11       42.50      8.63 o 
  -4   8   2        7.67        7.98      3.17 o 
  -3   8   2      149.59      165.66      5.18 o 
  -2   8   2      231.77      240.98      7.95 o 
  -1   8   2      338.37      340.35      7.91 o 
   0   8   2      188.13      167.17      6.58 o 
   1   8   2        0.65       -0.53      2.83 o 
   2   8   2       16.26       13.95      2.26 o 
   3   8   2       55.72       58.40      2.62 o 
   4   8   2      101.29      108.78      4.86 o 
   5   8   2      108.62      118.34      6.87 o 
   6   8   2        9.28       10.68      2.50 o 
   7   8   2        9.10        8.69      2.25 o 
  -5   9   2        5.96        7.07      3.35 o 
  -4   9   2       61.13       47.82      5.91 o 
  -3   9   2       76.23       78.39      3.91 o 
  -2   9   2        0.31       -0.19      1.54 o 
  -1   9   2        7.36        3.64      1.77 o 
   0   9   2       21.70       20.53      3.24 o 
   1   9   2        2.80        4.95      2.54 o 
   2   9   2       26.25       24.27      4.33 o 
   3   9   2       31.73       43.34      3.11 o 
   4   9   2       14.65        9.72      3.89 o 
   5   9   2       33.29       26.71      4.64 o 
  -3  10   2       19.78       17.84      3.54 o 
  -2  10   2       54.15       47.82      3.59 o 
  -1  10   2       39.77       44.77      5.09 o 
   0  10   2       14.85       18.11      4.13 o 
   1  10   2       15.29       20.18      3.49 o 
   2  10   2       67.51       68.67      3.82 o 
   3  10   2       14.88       21.40      3.61 o 
 -11   1   3        2.49        5.91      3.01 o 
 -10   1   3       19.15       21.79      2.98 o 
  -9   1   3        8.95        8.93      2.01 o 
  -8   1   3       89.94       96.48      3.82 o 
  -7   1   3      246.81      258.14      4.85 o 
  -6   1   3      104.16      116.95      2.94 o 
  -5   1   3     1288.70     1293.01     13.87 o 
  -4   1   3     1127.61     1124.14     16.12 o 
  -3   1   3      439.58      424.81      7.75 o 
  -2   1   3    55123.08    56749.02    776.63 o 
  -1   1   3       11.67        6.78      1.92 o 
   0   1   3      132.21      129.90      1.47 o 
   1   1   3     1061.13     1119.24     14.86 o 
   2   1   3     1269.44     1235.13     12.78 o 
   3   1   3       63.62       62.56      1.43 o 
   4   1   3     2008.20     2046.33     26.69 o 
   5   1   3       70.60       69.99      2.83 o 
   6   1   3       44.16       39.52      2.45 o 
   7   1   3       35.29       38.66      2.65 o 
   8   1   3       24.54       23.68      2.14 o 
   9   1   3      307.98      303.31      8.07 o 
  10   1   3      234.75      224.97      7.21 o 
  11   1   3       64.83       69.28      7.30 o 
 -11   2   3        0.30        2.39      2.44 o 
 -10   2   3        6.92        6.41      3.74 o 
  -9   2   3       53.96       45.37      5.07 o 
  -8   2   3        5.63        6.65      1.91 o 
  -7   2   3      233.78      238.75      4.63 o 
  -6   2   3      350.18      360.18      5.55 o 
  -5   2   3      472.46      453.85      7.82 o 
  -4   2   3      321.01      357.71      9.96 o 
  -3   2   3      210.78      220.42      2.83 o 
  -2   2   3     2748.61     3040.21     42.47 o 
  -1   2   3        4.44        6.23      0.67 o 
   0   2   3       16.44       23.64      0.80 o 
   1   2   3     1008.70     1107.05     10.77 o 
   2   2   3        0.96        4.10      2.07 o 
   3   2   3       37.88       46.22      1.54 o 
   4   2   3      439.09      499.13      6.34 o 
   5   2   3        0.92        0.61      1.08 o 
   6   2   3      218.98      229.82      5.62 o 
   7   2   3       18.77       18.98      2.72 o 
   8   2   3        7.95        9.10      2.13 o 
   9   2   3      177.60      181.54      5.45 o 
  10   2   3       19.01       13.50      2.70 o 
 -10   3   3        1.67        5.64      2.83 o 
  -9   3   3       63.48       58.71      5.05 o 
  -8   3   3       27.95       31.40      3.63 o 
  -7   3   3        2.83        2.00      1.73 o 
  -6   3   3       35.64       38.35      2.88 o 
  -5   3   3      238.24      227.76      5.70 o 
  -4   3   3      628.77      627.21      6.39 o 
  -3   3   3        0.45       -0.72      0.72 o 
  -2   3   3        0.17        1.05      0.38 o 
  -1   3   3       21.78       25.09      1.14 o 
   0   3   3      351.62      361.42      4.43 o 
   1   3   3     3519.74     3715.73     36.85 o 
   2   3   3       52.02       60.21      1.33 o 
   3   3   3      369.80      413.55      5.43 o 
   4   3   3       15.05       15.50      1.69 o 
   5   3   3      111.78      102.02      3.26 o 
   6   3   3       78.26       93.28      7.45 o 
   7   3   3        6.18        7.27      2.23 o 
   8   3   3       27.45       27.22      2.89 o 
   9   3   3       28.25       27.44      3.19 o 
  10   3   3        1.67        4.16      2.48 o 
 -10   4   3       34.30       30.83      4.41 o 
  -9   4   3        0.79        1.44      2.54 o 
  -8   4   3       24.28       17.80      3.23 o 
  -7   4   3        3.81        4.83      2.25 o 
  -6   4   3        2.69        0.84      2.13 o 
  -5   4   3     2712.96     2652.68     34.03 o 
  -4   4   3      125.82      119.74      6.08 o 
  -3   4   3       17.46       23.53      1.74 o 
  -2   4   3        0.04       -0.17      0.39 o 
  -1   4   3       15.79       18.88      1.05 o 
   0   4   3       97.39      118.34      2.76 o 
   1   4   3      254.06      243.03      3.66 o 
   2   4   3       68.66       72.71      1.86 o 
   3   4   3      871.28      948.08     11.26 o 
   4   4   3       98.53      121.71      5.97 o 
   5   4   3      273.35      260.88      6.13 o 
   6   4   3       22.72       24.72      1.80 o 
   7   4   3        0.26        2.08      2.57 o 
   8   4   3        0.10        3.33      3.02 o 
   9   4   3       10.92        8.44      3.73 o 
  10   4   3       47.01       26.93      5.58 o 
 -10   5   3       73.18       65.55      7.54 o 
  -9   5   3       18.90       20.39     14.21 o 
  -8   5   3       33.81       39.97      5.48 o 
  -7   5   3       49.03       66.77      6.50 o 
  -6   5   3       35.27       28.26      3.83 o 
  -5   5   3       66.42       62.48      3.22 o 
  -4   5   3      633.67      683.87     12.39 o 
  -3   5   3     1752.67     1700.23     24.28 o 
  -2   5   3      117.11      103.83      6.04 o 
  -1   5   3        0.27        0.08      0.71 o 
   0   5   3      340.64      341.41      4.75 o 
   1   5   3       32.50       48.03      1.90 o 
   2   5   3        7.79        2.50      2.03 o 
   3   5   3      317.67      360.25      5.62 o 
   4   5   3      384.56      324.39     11.07 o 
   5   5   3      127.43      102.52      7.50 o 
   6   5   3       34.51       32.96      2.97 o 
   7   5   3       23.16       18.10      4.03 o 
   8   5   3       15.37       13.10      3.77 o 
   9   5   3       21.95       28.48      5.25 o 
  -9   6   3       63.46       81.35     17.36 o 
  -8   6   3      106.67      119.25      9.23 o 
  -7   6   3       11.86       15.66      4.18 o 
  -6   6   3      225.28      216.62      5.87 o 
  -5   6   3      165.37      170.13      5.32 o 
  -4   6   3      100.72      106.88      6.28 o 
  -3   6   3       78.72       79.29      2.98 o 
  -2   6   3     1475.04     1464.44     16.49 o 
  -1   6   3      526.95      527.22      8.43 o 
   0   6   3       35.75       39.85      2.94 o 
   1   6   3      425.50      444.46      7.98 o 
   2   6   3      822.58      802.45     10.53 o 
   3   6   3        4.37        4.95      1.52 o 
   4   6   3      150.32      121.53      4.50 o 
   5   6   3       47.13       38.13      3.01 o 
   6   6   3        6.65        5.15      1.83 o 
   7   6   3        9.30        6.87      3.55 o 
   8   6   3       73.13       75.36     17.91 o 
   9   6   3       11.19        4.89     10.11 o 
  -8   7   3        1.15       -1.43      3.72 o 
  -7   7   3        3.27        1.95      3.10 o 
  -6   7   3        0.82       -0.86      2.03 o 
  -5   7   3       29.59       27.90      4.56 o 
  -4   7   3       14.26       13.37      4.86 o 
  -3   7   3       17.13       22.66      1.86 o 
  -2   7   3       73.50       65.85      2.73 o 
  -1   7   3      128.83      140.05      4.72 o 
   0   7   3     1648.99     1607.07     20.42 o 
   1   7   3        0.01        0.44      1.64 o 
   2   7   3        7.59        7.17      1.65 o 
   3   7   3       67.20       68.81      2.74 o 
   4   7   3        1.10        0.32      1.72 o 
   5   7   3      290.75      299.81      8.60 o 
   6   7   3        2.88        3.20      3.08 o 
   7   7   3       47.94       45.78      3.43 o 
   8   7   3       29.90       49.84      6.49 o 
  -7   8   3        0.96        2.28      5.05 o 
  -6   8   3        2.44        5.14      2.87 o 
  -5   8   3        4.61        3.97      3.23 o 
  -4   8   3        0.01       -1.52      2.55 o 
  -3   8   3      157.09      167.41      5.14 o 
  -2   8   3       50.32       60.00      4.48 o 
  -1   8   3      158.36      156.65      5.33 o 
   0   8   3       35.50       27.63      3.34 o 
   1   8   3        7.46        6.51      2.32 o 
   2   8   3       18.62       16.45      3.61 o 
   3   8   3       43.29       40.43      4.39 o 
   4   8   3        2.79        2.68      2.07 o 
   5   8   3      141.60      152.11      5.75 o 
   6   8   3       46.04       45.21      3.74 o 
   7   8   3        2.07        6.03      5.00 o 
  -6   9   3        7.32       -0.73      3.00 o 
  -5   9   3       44.67       53.29      5.66 o 
  -4   9   3       57.71       59.13      6.41 o 
  -3   9   3       30.93       29.86      5.06 o 
  -2   9   3       50.95       56.38      7.52 o 
  -1   9   3        0.37        0.26      1.62 o 
   0   9   3        2.62        2.72      2.40 o 
   1   9   3       34.00       35.42      3.89 o 
   2   9   3       26.39       23.06      2.68 o 
   3   9   3        2.34        3.05      1.57 o 
   4   9   3       13.01       18.99      4.38 o 
   5   9   3       39.94       29.85      4.71 o 
  -3  10   3        0.44        1.19      1.97 o 
  -2  10   3       29.76       26.29      3.01 o 
  -1  10   3       36.12       28.42      3.04 o 
   0  10   3        7.85        7.99      3.34 o 
   1  10   3        0.23       -0.25      4.11 o 
   2  10   3       39.02       42.94      3.02 o 
   3  10   3        5.32        0.91      2.02 o 
 -11   0   4       10.13        7.42      4.90 o 
 -10   0   4       20.65       19.55      3.37 o 
  -9   0   4      192.58      186.90      6.90 o 
  -8   0   4      355.27      347.91      8.03 o 
  -7   0   4      382.18      390.21      9.71 o 
  -6   0   4      121.50      114.58      4.57 o 
  -5   0   4       58.14       65.51      3.27 o 
  -4   0   4      984.67      986.91     19.80 o 
  -3   0   4     1816.55     1914.60     47.47 o 
  -2   0   4    29909.56    32563.56    555.53 o 
   0   0   4      215.63      233.42      3.99 o 
   1   0   4     5978.96     5803.20     76.27 o 
   2   0   4     6270.31     5979.27     95.83 o 
   3   0   4     6311.83     6211.33    154.64 o 
   4   0   4     2634.02     2398.40     77.43 o 
   5   0   4      285.82      266.54     11.30 o 
   6   0   4       68.78       74.86      4.40 o 
   7   0   4       44.27       42.52      3.42 o 
   8   0   4      203.02      217.74      7.18 o 
   9   0   4      222.89      225.55      7.84 o 
  10   0   4      190.55      192.70     11.76 o 
  11   0   4        0.99       -1.00      5.24 o 
 -11   1   4       27.15       30.52      4.17 o 
 -10   1   4       35.39       44.25      3.78 o 
  -9   1   4        5.44        2.80      1.75 o 
  -8   1   4      233.28      235.33      6.58 o 
  -7   1   4        0.47       -0.65      1.04 o 
  -6   1   4       18.45       15.27      2.12 o 
  -5   1   4      647.87      682.10      8.25 o 
  -4   1   4      681.17      731.48     11.35 o 
  -3   1   4      645.17      723.78     11.29 o 
  -2   1   4    34690.08    36461.82    499.51 o 
  -1   1   4      927.79      973.35     10.07 o 
   0   1   4      602.06      619.97      5.60 o 
   1   1   4      179.79      184.92      2.77 o 
   2   1   4       64.70       59.89      1.54 o 
   3   1   4     1851.60     1918.11     22.67 o 
   4   1   4      211.55      222.87      4.69 o 
   5   1   4        0.03       -0.79      1.21 o 
   6   1   4       10.52       11.00      1.97 o 
   7   1   4        7.25        6.30      1.40 o 
   8   1   4      128.41      130.60      3.93 o 
   9   1   4       65.99       61.05      3.69 o 
  10   1   4      307.86      299.41      7.44 o 
 -11   2   4        2.90        6.31      2.59 o 
 -10   2   4       16.74       18.12      3.47 o 
  -9   2   4       25.87       28.77      3.68 o 
  -8   2   4       80.73       79.16      3.78 o 
  -7   2   4       10.32        9.72      1.39 o 
  -6   2   4       17.20       23.20      1.61 o 
  -5   2   4      289.44      361.33      6.18 o 
  -4   2   4      124.08      129.50      4.52 o 
  -3   2   4       88.17       83.64      2.63 o 
  -2   2   4      885.93      935.79     14.04 o 
  -1   2   4       15.76       11.07      0.83 o 
   0   2   4       16.24       12.26      0.66 o 
   1   2   4      369.97      353.54      5.11 o 
   2   2   4      856.51      871.99     10.88 o 
   3   2   4     1247.06     1305.84     19.10 o 
   4   2   4        5.43        6.13      0.96 o 
   5   2   4       63.13       66.51      3.21 o 
   6   2   4        9.46       10.42      1.77 o 
   7   2   4        7.97        8.28      1.85 o 
   8   2   4       44.51       36.45      3.17 o 
   9   2   4       77.14       76.04      4.10 o 
  10   2   4        6.99        7.43      2.73 o 
 -11   3   4        1.42        5.98      3.26 o 
 -10   3   4        0.33        4.66      2.77 o 
  -9   3   4       64.64       61.84      5.04 o 
  -8   3   4      195.66      188.72     11.03 o 
  -7   3   4       25.12       26.52      3.11 o 
  -6   3   4      137.82      128.49      8.68 o 
  -5   3   4      126.95      140.47      4.38 o 
  -4   3   4      404.61      441.79      7.57 o 
  -3   3   4        5.28        6.83      0.84 o 
  -2   3   4      509.09      564.22      5.66 o 
  -1   3   4     1209.64     1246.62     13.09 o 
   0   3   4     2624.61     2795.53     23.10 o 
   1   3   4     3961.35     4102.13     78.56 o 
   2   3   4      840.41      867.26     10.07 o 
   3   3   4       38.62       36.61      1.43 o 
   4   3   4       91.69       95.23      3.56 o 
   5   3   4      249.05      252.87      6.56 o 
   6   3   4      949.31      947.42     17.62 o 
   7   3   4      410.85      373.18      9.79 o 
   8   3   4        0.47        2.10      1.93 o 
   9   3   4        0.62        0.23      2.06 o 
  10   3   4       70.54       63.98      5.30 o 
 -10   4   4       44.84       45.85      9.31 o 
  -9   4   4       36.56       36.75      4.24 o 
  -8   4   4       92.85       90.88      5.29 o 
  -7   4   4      167.85      159.53      6.16 o 
  -6   4   4      840.09      811.35     16.99 o 
  -5   4   4      337.80      312.63      7.55 o 
  -4   4   4      206.76      212.00      8.37 o 
  -3   4   4       48.24       59.97      2.92 o 
  -2   4   4      153.45      132.77      1.91 o 
  -1   4   4      382.27      391.29      4.91 o 
   0   4   4      440.48      507.17      6.00 o 
   1   4   4     1807.68     1926.22     18.85 o 
   2   4   4      495.87      469.63      6.46 o 
   3   4   4      338.57      313.47      4.18 o 
   4   4   4       25.17       22.42      3.27 o 
   5   4   4        0.16        0.33      2.08 o 
   6   4   4      205.74      192.60      4.75 o 
   7   4   4        8.07        7.07      3.09 o 
   8   4   4       31.15       34.64      5.12 o 
   9   4   4        1.44        5.48      3.71 o 
  10   4   4        3.39        9.99      4.12 o 
 -10   5   4       67.68       70.96     10.87 o 
  -9   5   4      105.25      122.19     10.26 o 
  -8   5   4        3.85        5.30      3.25 o 
  -7   5   4        0.01        4.05      3.00 o 
  -6   5   4       17.71       12.57      1.44 o 
  -5   5   4      102.13       96.46      3.45 o 
  -4   5   4        2.36       -1.16      1.16 o 
  -3   5   4      408.35      396.90      5.91 o 
  -2   5   4      211.28      213.55      6.96 o 
  -1   5   4       87.56      112.81      4.59 o 
   0   5   4      243.10      230.81      3.69 o 
   1   5   4       62.04       72.25      2.12 o 
   2   5   4      298.37      301.48      5.79 o 
   3   5   4      180.74      196.89      7.56 o 
   4   5   4      191.23      149.60      4.73 o 
   5   5   4      639.41      582.64     11.20 o 
   6   5   4       45.93       39.97      2.68 o 
   7   5   4        1.45        6.66      5.99 o 
   8   5   4       12.60       19.61      4.67 o 
   9   5   4        4.42        5.70      4.94 o 
  -9   6   4       32.07       37.99      6.38 o 
  -8   6   4       13.44       20.87      5.77 o 
  -7   6   4      106.35      107.74     19.09 o 
  -6   6   4       47.44       43.51      2.92 o 
  -5   6   4       94.60       91.58      3.98 o 
  -4   6   4      259.22      266.54      6.82 o 
  -3   6   4      305.49      303.21      7.74 o 
  -2   6   4       26.57       29.80      1.80 o 
  -1   6   4       93.56      105.12      3.32 o 
   0   6   4      123.53      115.86      3.07 o 
   1   6   4     2150.10     2047.13     22.41 o 
   2   6   4        0.00       -1.03      1.03 o 
   3   6   4       24.67       27.67      1.88 o 
   4   6   4        0.38       -0.07      1.49 o 
   5   6   4        0.01       -1.47      1.47 o 
   6   6   4        3.44        6.88      3.22 o 
   7   6   4      102.17       99.67      3.55 o 
   8   6   4       11.98       19.92      4.70 o 
   9   6   4       17.57       16.33      4.86 o 
  -8   7   4       37.14       45.42      6.24 o 
  -7   7   4      137.78      141.75      8.51 o 
  -6   7   4       81.23       87.80      4.26 o 
  -5   7   4       13.51       15.67      3.95 o 
  -4   7   4        0.36        2.34      3.52 o 
  -3   7   4      100.14       87.54      3.16 o 
  -2   7   4        1.78        1.42      1.53 o 
  -1   7   4     1415.99     1439.30     21.55 o 
   0   7   4      258.51      246.34      5.51 o 
   1   7   4      158.89      158.28      5.01 o 
   2   7   4       81.28       68.42      3.07 o 
   3   7   4       92.24      100.26      3.15 o 
   4   7   4       44.24       47.87      3.49 o 
   5   7   4       67.97       80.39      4.30 o 
   6   7   4       71.44       68.45      4.05 o 
   7   7   4       10.01       13.26      2.23 o 
   8   7   4      611.20      616.58     52.69 o 
  -7   8   4        2.91        0.57      3.29 o 
  -6   8   4       36.75       36.95     12.11 o 
  -5   8   4        3.89        5.29      5.85 o 
  -4   8   4       66.09       64.51      6.01 o 
  -3   8   4        2.31        1.41      1.74 o 
  -2   8   4      457.56      462.69      9.28 o 
  -1   8   4        9.12       10.78      1.83 o 
   0   8   4        2.91        2.15      2.18 o 
   1   8   4       50.19       47.01      3.34 o 
   2   8   4      259.06      255.72      6.58 o 
   3   8   4       16.90       15.18      2.19 o 
   4   8   4      251.77      268.11      7.71 o 
   5   8   4        7.98       10.98      2.55 o 
   6   8   4        1.82        0.85      2.24 o 
   7   8   4      268.10      287.31     10.54 o 
  -6   9   4       22.64       17.28      3.85 o 
  -5   9   4       20.39       17.24      4.11 o 
  -4   9   4      237.41      232.52     10.75 o 
  -3   9   4      471.65      467.48     10.12 o 
  -2   9   4        9.13        8.19      2.19 o 
  -1   9   4       25.01       20.70      2.25 o 
   0   9   4        3.13        2.52      2.11 o 
   1   9   4        0.04       -1.01      2.22 o 
   2   9   4       18.27       13.74      3.69 o 
   3   9   4        3.91       -0.39      1.55 o 
   4   9   4       11.19        9.89      3.95 o 
   5   9   4       39.18       33.10      4.98 o 
  -3  10   4        0.16       -3.01      3.42 o 
  -2  10   4       71.19       71.11      4.06 o 
  -1  10   4       69.70       74.32      5.33 o 
   0  10   4        1.23       -0.50      2.13 o 
   1  10   4        0.34       -1.19      2.38 o 
   2  10   4        2.02        2.02      2.22 o 
   3  10   4       26.08       20.79      2.66 o 
 -11   1   5        0.37        2.30      2.66 o 
 -10   1   5       45.78       48.57      3.84 o 
  -9   1   5        0.01       -0.85      1.90 o 
  -8   1   5       17.43       19.24      1.86 o 
  -7   1   5       53.96       59.34      2.63 o 
  -6   1   5      112.16      105.41      2.78 o 
  -5   1   5      104.15      127.53      4.08 o 
  -4   1   5     1481.95     1575.87     20.99 o 
  -3   1   5       53.32       45.26      2.24 o 
  -2   1   5     5934.86     6388.88     64.31 o 
  -1   1   5     4055.41     4142.66     48.07 o 
   0   1   5     1120.61     1100.93      9.67 o 
   1   1   5     4066.36     3953.48     32.84 o 
   2   1   5       30.21       25.48      1.02 o 
   3   1   5       62.83       67.11      1.62 o 
   4   1   5      971.47     1091.86     20.09 o 
   5   1   5      625.36      624.58     12.11 o 
   6   1   5       26.52       29.26      2.18 o 
   7   1   5      299.16      304.34      5.72 o 
   8   1   5      425.48      411.46      7.32 o 
   9   1   5       18.44       18.05      2.46 o 
  10   1   5      176.20      174.15      5.72 o 
 -11   2   5       75.76       71.21      5.75 o 
 -10   2   5      109.53      115.87      6.88 o 
  -9   2   5       52.66       54.17      4.63 o 
  -8   2   5        0.06        0.52      1.75 o 
  -7   2   5       12.10       10.84      1.48 o 
  -6   2   5      507.06      540.78      7.32 o 
  -5   2   5       52.62       62.28      2.40 o 
  -4   2   5        6.80        2.61      2.21 o 
  -3   2   5      887.37      951.60      9.81 o 
  -2   2   5     1056.36     1069.41     17.83 o 
  -1   2   5      917.73      991.70     12.28 o 
   0   2   5      204.54      237.38      2.60 o 
   1   2   5     2396.01     2420.79     22.36 o 
   2   2   5       42.81       40.97      1.20 o 
   3   2   5       81.60       75.74      1.44 o 
   4   2   5      537.62      572.50      6.57 o 
   5   2   5       12.72       18.76      2.09 o 
   6   2   5       38.25       40.38      2.74 o 
   7   2   5       12.96       12.59      2.10 o 
   8   2   5      318.56      305.97      7.73 o 
   9   2   5       12.48       13.28      2.76 o 
  10   2   5        1.52        5.08      2.70 o 
 -11   3   5       33.27       34.83      4.65 o 
 -10   3   5       14.43       16.01      3.50 o 
  -9   3   5        0.18        0.32      2.24 o 
  -8   3   5       20.34       19.92      2.72 o 
  -7   3   5      160.83      163.81      8.33 o 
  -6   3   5       29.02       29.07      2.13 o 
  -5   3   5      256.01      281.64      6.53 o 
  -4   3   5     1368.28     1442.73     14.00 o 
  -3   3   5      581.73      616.13      7.43 o 
  -2   3   5      435.44      440.15      4.62 o 
  -1   3   5       16.88       13.13      0.96 o 
   0   3   5      407.52      464.39      4.96 o 
   1   3   5       33.00       23.17      0.96 o 
   2   3   5       82.21       97.64      1.93 o 
   3   3   5      121.10      137.86      2.04 o 
   4   3   5      192.48      206.66     10.21 o 
   5   3   5      103.83      112.54      3.35 o 
   6   3   5       94.83       78.59      4.46 o 
   7   3   5      198.07      197.70      9.12 o 
   8   3   5      120.39      108.61      4.67 o 
   9   3   5       26.22       22.29      4.36 o 
  10   3   5       51.56       54.06      4.49 o 
 -10   4   5        3.19        0.88      2.89 o 
  -9   4   5       21.84       24.86      4.16 o 
  -8   4   5       37.23       37.41      4.70 o 
  -7   4   5      149.91      150.20      5.39 o 
  -6   4   5      740.48      714.19     15.54 o 
  -5   4   5        3.05        1.65      1.17 o 
  -4   4   5      330.04      341.14     27.36 o 
  -3   4   5       33.78       34.63      1.67 o 
  -2   4   5      384.93      323.96      4.44 o 
  -1   4   5     1918.92     2031.39     19.70 o 
   0   4   5      876.73      961.97      9.45 o 
   1   4   5        0.31        4.87      0.71 o 
   2   4   5       99.08      108.87      2.61 o 
   3   4   5      191.83      181.37      2.95 o 
   4   4   5       16.04        3.52      2.25 o 
   5   4   5      100.93       93.65      3.54 o 
   6   4   5       27.73       31.14      2.16 o 
   7   4   5       11.10        8.67      5.19 o 
   8   4   5        9.96       15.86      4.04 o 
   9   4   5       48.10       45.16      6.18 o 
  10   4   5      144.19      143.93      9.82 o 
 -10   5   5      154.71      158.29     10.33 o 
  -9   5   5       13.83       13.71      6.96 o 
  -8   5   5       23.36       20.42      4.44 o 
  -7   5   5       92.64       88.76      9.45 o 
  -6   5   5      463.77      467.06     12.08 o 
  -5   5   5      779.46      743.38     11.90 o 
  -4   5   5      101.97       87.76      3.36 o 
  -3   5   5      205.42      191.11      5.83 o 
  -2   5   5      100.84       91.90      3.32 o 
  -1   5   5      234.01      232.44      3.93 o 
   0   5   5      257.66      282.43      4.29 o 
   1   5   5      142.36      144.43      2.94 o 
   2   5   5        4.01        0.72      1.04 o 
   3   5   5        8.59        6.84      1.39 o 
   4   5   5      288.59      260.57      9.83 o 
   5   5   5      152.35      115.15      4.26 o 
   6   5   5        7.58        8.60      1.76 o 
   7   5   5       61.10       72.56      6.69 o 
   8   5   5       15.31       18.39      4.36 o 
   9   5   5        1.39        1.36      3.41 o 
  -9   6   5       75.58       99.20      8.96 o 
  -8   6   5       23.57       21.39      7.42 o 
  -7   6   5      114.49      125.20      8.21 o 
  -6   6   5      150.02      141.75      4.53 o 
  -5   6   5       51.51       52.19      3.20 o 
  -4   6   5      131.57      126.64      4.75 o 
  -3   6   5      122.83      103.69      3.32 o 
  -2   6   5     1451.86     1362.53     17.67 o 
  -1   6   5      220.38      193.63      4.46 o 
   0   6   5       22.32       14.91      2.16 o 
   1   6   5      367.07      362.84      7.74 o 
   2   6   5       17.00       19.57      2.46 o 
   3   6   5      134.49      143.53      6.45 o 
   4   6   5       31.44       31.24      2.94 o 
   5   6   5      170.00      159.80      5.28 o 
   6   6   5       18.84       12.13      2.18 o 
   7   6   5        5.68        5.83      1.65 o 
   8   6   5       86.37       87.45      8.03 o 
   9   6   5      140.40      152.68      9.67 o 
  -8   7   5        0.12        2.25      5.70 o 
  -7   7   5       10.84        5.67      3.66 o 
  -6   7   5       20.73       18.18      2.43 o 
  -5   7   5      261.37      283.27     13.45 o 
  -4   7   5       55.99       55.18      7.01 o 
  -3   7   5        7.58        8.01      1.58 o 
  -2   7   5       93.86       89.67      3.67 o 
  -1   7   5       14.66       15.14      1.84 o 
   0   7   5       37.99       35.40      2.96 o 
   1   7   5        5.92        1.57      1.67 o 
   2   7   5       17.76       20.93      1.91 o 
   3   7   5       31.92       35.13      2.23 o 
   4   7   5       97.93      106.39      5.70 o 
   5   7   5       71.16       75.64      4.21 o 
   6   7   5       15.12       16.85      2.80 o 
   7   7   5      100.94      113.44      5.97 o 
   8   7   5       36.75       55.28      8.22 o 
  -7   8   5        7.87       19.55      6.78 o 
  -6   8   5       25.65       22.02      4.08 o 
  -5   8   5        1.69        1.81      5.90 o 
  -4   8   5       88.66       74.98      5.87 o 
  -3   8   5      169.03      182.40      5.37 o 
  -2   8   5      167.66      181.07      5.35 o 
  -1   8   5      428.31      404.31      7.39 o 
   0   8   5      190.82      180.51     13.05 o 
   1   8   5       65.92       57.76      3.66 o 
   2   8   5       28.60       28.81      3.43 o 
   3   8   5        0.80        0.98      1.67 o 
   4   8   5       14.60       15.28      2.69 o 
   5   8   5       88.94       93.40      6.01 o 
   6   8   5       21.58       21.83      3.00 o 
   7   8   5       30.17       29.63      4.67 o 
  -6   9   5       15.14       14.91      3.77 o 
  -5   9   5       67.10       78.05      6.36 o 
  -4   9   5      543.87      558.30     18.44 o 
  -3   9   5        3.00        4.54      3.85 o 
  -2   9   5       53.18       51.93      4.41 o 
  -1   9   5        0.77        0.51      1.59 o 
   0   9   5      143.46      144.67      5.10 o 
   1   9   5        0.10       -1.50      2.24 o 
   2   9   5        8.67        6.84      2.67 o 
   3   9   5      115.46      117.21      4.68 o 
   4   9   5        1.82       -2.30      3.14 o 
   5   9   5       60.51       34.94      5.06 o 
  -3  10   5       13.50       15.44      4.64 o 
  -2  10   5       30.02       32.32      3.31 o 
  -1  10   5       40.86       35.27      4.08 o 
   0  10   5        1.24       -1.75      2.12 o 
   1  10   5       29.18       25.60      3.64 o 
   2  10   5       50.90       55.22      3.41 o 
   3  10   5       13.05       11.30      2.15 o 
 -11   0   6        0.02        0.63      4.14 o 
 -10   0   6       57.41       53.83      6.48 o 
  -9   0   6       62.38       60.50      4.00 o 
  -8   0   6      152.03      162.11     12.67 o 
  -7   0   6      916.14      921.31     17.72 o 
  -6   0   6      163.74      172.68      5.68 o 
  -5   0   6       12.09       19.75      2.47 o 
  -4   0   6      657.56      757.11     23.91 o 
  -3   0   6       58.86       74.47      3.93 o 
  -2   0   6     5570.74     6165.50    105.46 o 
  -1   0   6     6844.83     7724.48    161.62 o 
   0   0   6        0.06       -0.54      0.54 o 
   1   0   6     4100.58     4225.60     47.43 o 
   2   0   6      639.65      649.33     18.55 o 
   3   0   6      452.74      450.84      6.12 o 
   4   0   6      332.34      340.33      8.60 o 
   5   0   6      601.69      612.46     14.48 o 
   6   0   6      101.19      103.16      6.11 o 
   7   0   6      834.74      816.23     15.63 o 
   8   0   6      913.48      898.36     17.54 o 
   9   0   6      228.52      233.02      8.00 o 
  10   0   6        2.55        7.23      3.52 o 
 -11   1   6        9.34       13.71      3.31 o 
 -10   1   6       17.28       15.95      3.67 o 
  -9   1   6       75.57       82.30      3.85 o 
  -8   1   6       71.58       72.34      3.06 o 
  -7   1   6        0.00       -0.38      1.01 o 
  -6   1   6       14.38       19.13      1.52 o 
  -5   1   6      108.06      111.88      2.77 o 
  -4   1   6       41.70       36.25      2.56 o 
  -3   1   6      128.93      142.02      4.04 o 
  -2   1   6       59.92       76.62      1.69 o 
  -1   1   6       65.99       85.41      4.45 o 
   0   1   6      398.83      410.96      3.95 o 
   1   1   6        0.91        1.73      0.67 o 
   2   1   6      216.18      218.81      3.01 o 
   3   1   6      372.27      374.13      5.66 o 
   4   1   6        2.49        0.12      0.61 o 
   5   1   6       56.97       56.40      8.00 o 
   6   1   6      455.09      439.72      6.83 o 
   7   1   6      336.35      328.41      8.89 o 
   8   1   6      354.33      363.90      6.82 o 
   9   1   6        3.21        2.13      1.85 o 
  10   1   6      202.13      190.48      8.12 o 
 -11   2   6       34.73       37.85      3.91 o 
 -10   2   6        1.97        4.40      4.60 o 
  -9   2   6       85.91       79.59      4.85 o 
  -8   2   6      121.98      121.22      4.88 o 
  -7   2   6       58.65       64.79      4.09 o 
  -6   2   6        0.71        1.40      1.28 o 
  -5   2   6       42.67       61.55      2.40 o 
  -4   2   6     6458.47     6784.27     98.52 o 
  -3   2   6      499.75      538.41      7.98 o 
  -2   2   6     2551.79     2793.77     46.58 o 
  -1   2   6      154.22      124.07      2.49 o 
   0   2   6        9.68       12.57      0.65 o 
   1   2   6      410.25      403.85      4.12 o 
   2   2   6     1123.26     1191.35     12.77 o 
   3   2   6       32.58       36.95      1.14 o 
   4   2   6     1121.56     1138.75     13.10 o 
   5   2   6        6.29        4.72      0.92 o 
   6   2   6      113.22      117.52      3.99 o 
   7   2   6       43.89       39.92      3.56 o 
   8   2   6       50.78       54.58      4.00 o 
   9   2   6      158.51      151.13      5.16 o 
  10   2   6      145.60      144.91      5.40 o 
 -11   3   6       10.95       11.79      4.52 o 
 -10   3   6        4.49        3.81      3.57 o 
  -9   3   6       10.17       11.02      2.94 o 
  -8   3   6        3.12        2.75      2.24 o 
  -7   3   6      928.25      908.43     15.40 o 
  -6   3   6       65.77       75.48      3.63 o 
  -5   3   6       34.14       37.48      2.57 o 
  -4   3   6      711.39      818.72      8.50 o 
  -3   3   6      184.25      186.27      3.18 o 
  -2   3   6      603.43      604.40      6.35 o 
  -1   3   6     2096.49     2348.24     24.68 o 
   0   3   6      145.50      141.95      2.88 o 
   1   3   6      258.45      330.82      3.85 o 
   2   3   6     1657.66     1898.13     21.47 o 
   3   3   6      453.94      459.77      4.95 o 
   4   3   6        9.10       14.15      3.52 o 
   5   3   6       30.46       30.95      3.14 o 
   6   3   6        6.27        3.50      1.84 o 
   7   3   6       34.22       29.64      3.31 o 
   8   3   6        7.60        4.87      2.11 o 
   9   3   6        0.20        4.51      2.37 o 
  10   3   6      127.34      122.13      6.52 o 
 -10   4   6      142.68      140.52      9.71 o 
  -9   4   6        0.00        3.74      2.62 o 
  -8   4   6        0.78        0.28      2.41 o 
  -7   4   6       39.42       36.11      3.27 o 
  -6   4   6       13.46        8.52      2.56 o 
  -5   4   6      827.88      821.26     14.94 o 
  -4   4   6      150.53      146.00      7.02 o 
  -3   4   6       30.03       26.00      1.78 o 
  -2   4   6       68.45       69.28      1.43 o 
  -1   4   6      176.14      180.51      2.69 o 
   0   4   6      198.27      224.78      4.97 o 
   1   4   6     3303.34     3714.93     30.64 o 
   2   4   6      305.52      309.62      4.83 o 
   3   4   6        3.42        3.16      0.96 o 
   4   4   6      360.93      347.31      7.46 o 
   5   4   6        5.03       -0.31      1.24 o 
   6   4   6        9.70        6.38      1.45 o 
   7   4   6      210.68      197.50      9.12 o 
   8   4   6       13.84        6.74      3.17 o 
   9   4   6        0.71        2.45      3.38 o 
  10   4   6        7.25        7.94      6.04 o 
 -10   5   6       16.69       24.78      6.41 o 
  -9   5   6        0.16        3.81      3.60 o 
  -8   5   6      181.29      177.64     10.94 o 
  -7   5   6       32.63       30.58      4.86 o 
  -6   5   6       83.00       79.80      5.55 o 
  -5   5   6        6.50        0.83      1.89 o 
  -4   5   6      863.83      822.20     12.79 o 
  -3   5   6      619.93      585.78      9.59 o 
  -2   5   6       42.23       28.19      1.66 o 
  -1   5   6      225.50      262.28      5.22 o 
   0   5   6       91.02       86.80      2.03 o 
   1   5   6      440.51      416.15      5.62 o 
   2   5   6       94.32       89.67      3.04 o 
   3   5   6      157.06      152.95      4.23 o 
   4   5   6      273.97      261.35     11.12 o 
   5   5   6      395.13      347.47      7.95 o 
   6   5   6        0.76       -1.33      1.33 o 
   7   5   6       28.09       30.42      4.75 o 
   8   5   6        2.42        5.71      3.40 o 
   9   5   6       14.01       30.35      5.32 o 
  -9   6   6       29.27       32.52     10.81 o 
  -8   6   6        5.91        8.64      3.97 o 
  -7   6   6       12.91       10.09      3.81 o 
  -6   6   6       59.99       66.71      3.27 o 
  -5   6   6       12.16       12.85      2.04 o 
  -4   6   6       72.97       64.36      3.25 o 
  -3   6   6      338.48      328.27      6.19 o 
  -2   6   6     1458.10     1371.60     17.80 o 
  -1   6   6      285.77      265.06      5.13 o 
   0   6   6       59.05       64.77      2.54 o 
   1   6   6       23.18       15.07      1.43 o 
   2   6   6      206.92      180.59      4.42 o 
   3   6   6      112.30       95.02      4.31 o 
   4   6   6       26.71       28.04      1.75 o 
   5   6   6        0.24        2.25      1.71 o 
   6   6   6      241.39      240.37      6.66 o 
   7   6   6       37.69       35.49      2.61 o 
   8   6   6       51.22       53.79      6.47 o 
  -8   7   6       33.37       42.04     13.45 o 
  -7   7   6        0.42        0.96      3.21 o 
  -6   7   6       98.78      105.00      4.32 o 
  -5   7   6        0.22        3.65      2.13 o 
  -4   7   6      342.98      349.62     12.00 o 
  -3   7   6        0.44       -0.17      1.27 o 
  -2   7   6        8.56        7.25      1.96 o 
  -1   7   6      218.04      215.67      4.88 o 
   0   7   6     1027.92      975.55     17.44 o 
   1   7   6      159.98      157.12      4.92 o 
   2   7   6      548.64      517.14      7.96 o 
   3   7   6        3.99        1.90      1.34 o 
   4   7   6       62.25       71.08      4.63 o 
   5   7   6       36.27       35.01      3.35 o 
   6   7   6       93.47      106.68      5.51 o 
   7   7   6      155.04      159.98      5.38 o 
   8   7   6      187.79      212.84     13.87 o 
  -7   8   6      131.37      151.42     13.92 o 
  -6   8   6        4.12        4.39      5.86 o 
  -5   8   6      121.54      130.68      8.50 o 
  -4   8   6       83.63       92.72      6.49 o 
  -3   8   6      472.40      497.77     10.33 o 
  -2   8   6       32.91       40.02      3.03 o 
  -1   8   6      148.67      154.06      4.42 o 
   0   8   6       76.23       82.72      3.91 o 
   1   8   6        1.10        1.46      1.76 o 
   2   8   6       50.80       46.75      4.90 o 
   3   8   6        0.00        1.56      1.55 o 
   4   8   6      145.43      145.75      3.68 o 
   5   8   6        4.50        4.98      2.92 o 
   6   8   6      129.44      158.01      8.95 o 
   7   8   6       31.97       39.98      6.04 o 
  -6   9   6       13.18        9.36      3.57 o 
  -5   9   6        0.08       -1.40      3.16 o 
  -4   9   6        0.81        3.91      3.46 o 
  -3   9   6      301.50      289.10     12.52 o 
  -2   9   6        3.74       -0.70      1.86 o 
  -1   9   6       14.34       18.06      2.69 o 
   0   9   6       54.98       59.34      3.90 o 
   1   9   6        6.66        7.03      2.21 o 
   2   9   6        1.05        2.49      2.03 o 
   3   9   6      154.32      169.09      5.25 o 
   4   9   6       58.29       45.59      5.81 o 
   5   9   6       17.50       13.33      3.34 o 
  -3  10   6       36.10       23.66      5.24 o 
  -2  10   6       26.41       31.69      3.12 o 
  -1  10   6        5.53        4.92      3.03 o 
   0  10   6      108.20      107.76      6.14 o 
   1  10   6        7.10        6.25      2.41 o 
   2  10   6       36.48       34.27      3.56 o 
   3  10   6       14.78       11.90      1.85 o 
 -11   1   7       39.94       39.82      4.54 o 
 -10   1   7       11.85       13.33      2.60 o 
  -9   1   7        8.72       10.76      2.02 o 
  -8   1   7       64.51       66.21      3.00 o 
  -7   1   7      262.48      269.91      4.97 o 
  -6   1   7       69.89       71.66      2.45 o 
  -5   1   7      239.03      255.86      5.41 o 
  -4   1   7     2764.49     2951.79     37.49 o 
  -3   1   7        8.20        3.97      2.50 o 
  -2   1   7     1109.29     1072.36     12.61 o 
  -1   1   7     7876.68     7675.52     83.55 o 
   0   1   7     3350.42     3225.66     29.41 o 
   1   1   7     8506.19     8631.19     82.54 o 
   2   1   7     2803.69     2725.11     35.64 o 
   3   1   7      143.94      136.11      2.89 o 
   4   1   7      432.51      412.99      7.47 o 
   5   1   7      203.37      161.72      8.33 o 
   6   1   7      446.52      429.16      7.37 o 
   7   1   7      167.22      171.66      4.24 o 
   8   1   7       87.97       87.14      5.06 o 
   9   1   7      142.86      141.75      4.86 o 
  10   1   7      123.22      129.25      5.09 o 
 -11   2   7       46.55       49.87      5.08 o 
 -10   2   7      337.64      331.14     10.38 o 
  -9   2   7       28.70       33.75      3.43 o 
  -8   2   7      224.61      230.29      6.60 o 
  -7   2   7       33.03       42.17      2.53 o 
  -6   2   7       89.18       87.48      4.13 o 
  -5   2   7       89.36      102.20      3.58 o 
  -4   2   7    15659.13    16500.29    195.47 o 
  -3   2   7     1313.81     1397.89     13.94 o 
  -2   2   7     2610.72     2789.07     33.74 o 
  -1   2   7       16.81       12.00      0.95 o 
   0   2   7      641.70      676.29      6.59 o 
   1   2   7      751.90      708.77      6.67 o 
   2   2   7     1245.89     1385.32     13.39 o 
   3   2   7      315.88      332.16      3.95 o 
   4   2   7     1264.38     1387.46     17.43 o 
   5   2   7      164.09      168.86      3.60 o 
   6   2   7       23.25       19.94      2.15 o 
   7   2   7       60.61       51.66      8.27 o 
   8   2   7       12.72       13.93      2.43 o 
   9   2   7      211.50      219.89      6.11 o 
  10   2   7       93.51       85.73      4.77 o 
 -11   3   7        0.24        1.17      4.10 o 
 -10   3   7       35.29       39.57      4.40 o 
  -9   3   7       52.79       61.33      4.42 o 
  -8   3   7      338.66      334.35      8.31 o 
  -7   3   7      873.98      886.74     15.12 o 
  -6   3   7      465.10      461.05      8.10 o 
  -5   3   7        2.42        1.84      1.10 o 
  -4   3   7      376.50      471.16      6.68 o 
  -3   3   7       11.25       10.52      0.99 o 
  -2   3   7      661.65      745.16      7.65 o 
  -1   3   7     4860.99     5554.15     56.34 o 
   0   3   7        3.66        2.82      0.67 o 
   1   3   7      663.97      744.24     11.21 o 
   2   3   7       52.31       57.11      1.46 o 
   3   3   7        0.25        0.28      0.48 o 
   4   3   7        6.52        2.53      2.40 o 
   5   3   7       75.15       67.37      2.60 o 
   6   3   7      191.95      171.70      6.09 o 
   7   3   7      399.81      364.72      9.79 o 
   8   3   7       78.73       78.86      6.55 o 
   9   3   7        0.10       -1.03      1.85 o 
  10   3   7        1.92        3.66      2.40 o 
 -10   4   7        2.91       12.84      4.48 o 
  -9   4   7       32.22       34.81      6.72 o 
  -8   4   7       46.22       47.19      4.06 o 
  -7   4   7        0.01        3.73      1.95 o 
  -6   4   7      182.47      176.29      7.57 o 
  -5   4   7      781.18      774.05     11.79 o 
  -4   4   7      260.00      259.15      9.55 o 
  -3   4   7      203.42      226.86      4.91 o 
  -2   4   7      369.83      405.74      4.33 o 
  -1   4   7     1322.47     1430.33     14.51 o 
   0   4   7        2.02        1.79      0.60 o 
   1   4   7      467.24      537.47      5.93 o 
   2   4   7       49.39       50.03      1.89 o 
   3   4   7        3.69        4.72      0.99 o 
   4   4   7       29.32       31.17      2.46 o 
   5   4   7      120.38      101.81      3.76 o 
   6   4   7        0.13        1.19      1.31 o 
   7   4   7        1.06        7.60      4.84 o 
   8   4   7       45.82       43.71      5.64 o 
   9   4   7       17.46       14.74      8.18 o 
 -10   5   7       54.69       58.83      8.29 o 
  -9   5   7       19.48       16.29      4.68 o 
  -8   5   7       31.90       28.99      5.14 o 
  -7   5   7       77.88       84.04      6.59 o 
  -6   5   7      136.61      141.09      8.45 o 
  -5   5   7       60.19       57.13      2.85 o 
  -4   5   7      233.85      222.08      7.93 o 
  -3   5   7      508.50      506.68      8.72 o 
  -2   5   7        0.12        2.01      0.88 o 
  -1   5   7     1053.39     1094.77     12.08 o 
   0   5   7      489.73      499.28      6.29 o 
   1   5   7       57.09       48.62      2.33 o 
   2   5   7       57.32       57.61      2.98 o 
   3   5   7       42.83       40.00      2.08 o 
   4   5   7        6.36        3.69      1.42 o 
   5   5   7       40.19       43.68      3.10 o 
   6   5   7       78.35       77.90      3.66 o 
   7   5   7       46.21       40.02      5.28 o 
   8   5   7        0.13        2.98      3.31 o 
   9   5   7        2.56        2.60      3.57 o 
  -9   6   7       20.52       27.82      5.42 o 
  -8   6   7        2.25        2.92      3.41 o 
  -7   6   7        0.48        1.25      3.01 o 
  -6   6   7      120.84      126.13      4.20 o 
  -5   6   7       31.72       22.19      3.12 o 
  -4   6   7       83.41       77.96      3.87 o 
  -3   6   7      314.97      312.37      5.59 o 
  -2   6   7      355.12      332.34      5.67 o 
  -1   6   7       41.03       46.47      2.16 o 
   0   6   7      164.04      138.74      4.68 o 
   1   6   7       81.95       80.68      2.49 o 
   2   6   7       11.80        4.36      1.29 o 
   3   6   7      102.21       83.93      2.88 o 
   4   6   7       82.26       75.31      2.72 o 
   5   6   7       92.68       94.20      4.22 o 
   6   6   7       51.36       44.60      4.44 o 
   7   6   7       25.65       21.62      4.68 o 
   8   6   7       11.84       11.75      5.91 o 
  -8   7   7        1.09        5.66      8.25 o 
  -7   7   7       84.45       89.88     18.51 o 
  -6   7   7       39.25       36.45      3.78 o 
  -5   7   7      185.22      208.79      7.30 o 
  -4   7   7       14.82       14.18      2.62 o 
  -3   7   7       13.51       14.33      3.44 o 
  -2   7   7      187.66      186.87      5.10 o 
  -1   7   7      276.40      286.53      5.75 o 
   0   7   7        1.33        1.00      1.70 o 
   1   7   7        0.08       -1.54      1.54 o 
   2   7   7       22.84       20.75      1.93 o 
   3   7   7       12.58        9.43      1.73 o 
   4   7   7       71.89       69.11      3.45 o 
   5   7   7       32.14       34.78      3.36 o 
   6   7   7        5.22        4.09      2.95 o 
   7   7   7       73.42       71.29      4.02 o 
  -7   8   7        9.54       16.12      6.89 o 
  -6   8   7        2.49        6.53      7.30 o 
  -5   8   7      107.22      126.82      6.02 o 
  -4   8   7       70.13       74.09      5.96 o 
  -3   8   7      446.58      452.19     24.29 o 
  -2   8   7       51.64       56.81      3.34 o 
  -1   8   7       11.53        7.58      3.05 o 
   0   8   7        9.28        0.47      2.39 o 
   1   8   7       76.75       78.41      3.47 o 
   2   8   7       88.78       97.91      4.11 o 
   3   8   7      549.83      563.74     15.82 o 
   4   8   7        0.67        1.68      1.44 o 
   5   8   7        4.62        5.50      3.50 o 
   6   8   7      173.87      196.56      6.74 o 
  -6   9   7        4.58        2.13      3.10 o 
  -5   9   7       13.75        9.39      3.80 o 
  -4   9   7       56.43       59.99      6.29 o 
  -3   9   7       52.05       54.72      6.31 o 
  -2   9   7       36.59       44.37      3.31 o 
  -1   9   7       46.05       48.83      3.63 o 
   0   9   7        3.85        5.79      2.11 o 
   1   9   7        2.89        6.19      2.11 o 
   2   9   7       61.01       69.25      6.24 o 
   3   9   7        0.30        3.25      1.86 o 
   4   9   7        1.97        0.81      3.55 o 
   5   9   7       16.79       14.78      3.46 o 
  -3  10   7       17.37        7.04      4.33 o 
  -2  10   7        0.85       -2.06      2.06 o 
  -1  10   7       20.93       27.48      3.76 o 
   0  10   7        8.00       10.98      3.36 o 
   1  10   7        8.71        5.90      2.43 o 
   2  10   7        0.50        1.15      1.96 o 
   3  10   7        4.17        2.20      1.67 o 
 -11   0   8        0.06        2.17      4.12 o 
 -10   0   8        0.15        1.23      2.44 o 
  -9   0   8      133.25      145.14      5.38 o 
  -8   0   8      147.09      132.01      5.86 o 
  -7   0   8      765.43      793.83     15.97 o 
  -6   0   8        0.24        0.70      1.65 o 
  -5   0   8       98.12       91.92      5.83 o 
  -4   0   8       81.72       87.19      6.14 o 
  -3   0   8     1533.15     1577.46     28.98 o 
   0   0   8     1527.89     1456.40     19.30 o 
   1   0   8        1.59        2.87      0.56 o 
   2   0   8      590.43      635.34      9.39 o 
   3   0   8     2051.31     2024.16     20.95 o 
   4   0   8      457.39      462.14      7.79 o 
   5   0   8      530.13      526.41     10.38 o 
   6   0   8       12.89       14.16      2.21 o 
   7   0   8      980.76      942.44     17.51 o 
   8   0   8     1877.19     1763.01     29.73 o 
   9   0   8        2.62        1.47      2.26 o 
  10   0   8       85.23       87.23      7.42 o 
 -11   1   8        6.15        8.98      3.00 o 
 -10   1   8      130.56      121.37      6.76 o 
  -9   1   8       61.12       62.28      3.49 o 
  -8   1   8       29.63       33.30      2.50 o 
  -7   1   8       44.20       48.10      2.40 o 
  -6   1   8      659.93      661.86      9.08 o 
  -5   1   8       23.05       28.20      3.45 o 
  -4   1   8     1249.20     1429.57     19.32 o 
  -2   1   8        1.34        2.06      0.69 o 
  -1   1   8      751.34      749.89      8.16 o 
   0   1   8      854.53      803.31      7.73 o 
   1   1   8      397.76      416.93      4.85 o 
   2   1   8     2299.96     2257.32     20.08 o 
   3   1   8      232.45      202.19      2.50 o 
   4   1   8      350.35      369.02      4.80 o 
   5   1   8       18.55       20.74      2.40 o 
   6   1   8        1.69        1.94      1.50 o 
   7   1   8        0.00       -0.64      1.27 o 
   8   1   8       53.60       53.28      3.31 o 
   9   1   8       36.02       37.26      5.40 o 
  10   1   8        0.14        2.64      2.13 o 
 -11   2   8       14.68       15.24      4.64 o 
 -10   2   8        0.03        4.15      2.71 o 
  -9   2   8        1.43        4.53      2.30 o 
  -8   2   8        0.22       -0.81      1.45 o 
  -7   2   8       33.53       41.69      2.55 o 
  -6   2   8      311.99      326.86      7.00 o 
  -5   2   8        1.27        0.02      1.08 o 
  -4   2   8     4938.11     5395.34     65.17 o 
  -3   2   8      381.30      406.04      4.52 o 
  -2   2   8      169.42      201.96      4.24 o 
  -1   2   8      251.71      211.44      3.11 o 
   0   2   8       93.22      107.78      1.85 o 
   1   2   8     1368.39     1340.44     12.18 o 
   2   2   8      435.30      493.70      5.49 o 
   3   2   8     2093.12     2137.69     18.58 o 
   4   2   8      705.47      737.03     13.22 o 
   5   2   8      974.23      955.26     39.23 o 
   6   2   8      216.23      197.28      5.30 o 
   7   2   8        2.78        2.38      1.94 o 
   8   2   8      246.82      242.01      6.07 o 
   9   2   8      160.15      161.40      5.93 o 
  10   2   8       63.37       63.09      4.21 o 
 -11   3   8        9.07        6.83      5.36 o 
 -10   3   8        1.72        2.55      2.73 o 
  -9   3   8      127.55      119.61      5.40 o 
  -8   3   8      276.92      274.43      7.47 o 
  -7   3   8       23.10       22.61      2.77 o 
  -6   3   8      174.80      164.62     11.69 o 
  -5   3   8        6.39        3.99      1.20 o 
  -4   3   8       12.29        8.72      0.85 o 
  -3   3   8      665.43      709.14     14.99 o 
  -2   3   8      782.08      967.64      9.71 o 
  -1   3   8       78.41       63.40      2.05 o 
   0   3   8      421.74      410.40      4.55 o 
   1   3   8      730.17      796.64      7.32 o 
   2   3   8      303.83      300.44      3.97 o 
   3   3   8      382.45      419.35      5.68 o 
   4   3   8      668.63      701.50     13.22 o 
   5   3   8       43.52       41.02      4.28 o 
   6   3   8      258.45      231.89      4.75 o 
   7   3   8        0.67       -1.51      1.91 o 
   8   3   8      139.59      136.77      6.26 o 
   9   3   8       68.12       62.76      3.97 o 
  10   3   8       29.62       34.05      5.47 o 
 -10   4   8        8.93       13.74      6.52 o 
  -9   4   8       13.95       12.92      3.56 o 
  -8   4   8      221.13      209.72      6.61 o 
  -7   4   8      696.99      693.33     12.90 o 
  -6   4   8      168.00      174.70      6.93 o 
  -5   4   8        0.02       -0.93      0.93 o 
  -4   4   8      384.58      385.33      7.01 o 
  -3   4   8      349.10      390.21      8.71 o 
  -2   4   8        6.01       12.17      0.87 o 
  -1   4   8     2080.40     2201.45     21.26 o 
   0   4   8     1268.45     1391.13     12.17 o 
   1   4   8       18.28       14.73      0.91 o 
   2   4   8       30.20       26.67      1.70 o 
   3   4   8       21.62       23.73      1.55 o 
   4   4   8      126.75      137.42      3.37 o 
   5   4   8      218.87      192.06      5.83 o 
   6   4   8        3.27        5.16      1.54 o 
   7   4   8       98.91       98.28      7.52 o 
   8   4   8       11.16       14.96      4.04 o 
   9   4   8       14.66       18.59      3.63 o 
 -10   5   8       14.41       12.70      8.07 o 
  -9   5   8        4.65        0.60      3.36 o 
  -8   5   8        1.81       -0.07      2.64 o 
  -7   5   8       16.02       16.16      3.38 o 
  -6   5   8       66.03       56.62      4.74 o 
  -5   5   8      141.86      138.85      9.90 o 
  -4   5   8      226.03      198.58      5.01 o 
  -3   5   8        0.28        1.46      1.32 o 
  -2   5   8       47.31       42.64      1.92 o 
  -1   5   8      252.05      235.57      3.99 o 
   0   5   8       27.36       26.23      1.25 o 
   1   5   8        1.01        2.42      0.86 o 
   2   5   8       18.31       28.99      1.81 o 
   3   5   8       24.82       22.31      1.68 o 
   4   5   8      277.37      260.46      5.06 o 
   5   5   8       10.14       18.16      3.05 o 
   6   5   8        0.54       -1.43      1.43 o 
   7   5   8       14.25       18.51      4.08 o 
   8   5   8      274.97      271.60     11.86 o 
   9   5   8      132.03      138.19      9.02 o 
  -9   6   8        2.33        9.18      4.31 o 
  -8   6   8       38.40       47.72      6.23 o 
  -7   6   8        3.30        3.70      3.47 o 
  -6   6   8       38.73       42.39      3.17 o 
  -5   6   8       26.75       21.83      2.18 o 
  -4   6   8       16.74       13.44      2.15 o 
  -3   6   8      144.83      150.57      3.52 o 
  -2   6   8      842.29      837.42     10.91 o 
  -1   6   8      183.29      173.35      4.77 o 
   0   6   8       14.13       15.08      1.38 o 
   1   6   8       18.69       23.69      1.63 o 
   2   6   8      283.21      238.39      4.75 o 
   3   6   8      700.54      587.82      8.49 o 
   4   6   8       47.72       54.12      2.55 o 
   5   6   8      118.87      116.08      4.68 o 
   6   6   8       44.12       39.56      3.24 o 
   7   6   8      183.80      180.64      5.40 o 
   8   6   8      107.19      110.43      9.42 o 
  -8   7   8        4.95        6.31      7.34 o 
  -7   7   8       30.84       27.10      4.92 o 
  -6   7   8        8.65        8.90      2.27 o 
  -5   7   8        0.83        2.44      3.33 o 
  -4   7   8        6.06        6.54      2.18 o 
  -3   7   8        4.04        7.78      2.22 o 
  -2   7   8        4.01        3.71      1.81 o 
  -1   7   8      829.43      780.03     13.27 o 
   0   7   8       82.24       84.92      3.24 o 
   1   7   8       22.10       19.20      1.84 o 
   2   7   8       14.54        8.89      1.55 o 
   3   7   8       75.27       79.69      3.66 o 
   4   7   8       14.30       10.90      1.73 o 
   5   7   8      438.17      440.16     10.13 o 
   6   7   8      367.75      369.69     11.28 o 
   7   7   8       24.81       28.57      4.55 o 
  -7   8   8       46.10       32.92      8.49 o 
  -6   8   8       65.46       70.75     11.87 o 
  -5   8   8      403.13      416.54     11.58 o 
  -4   8   8       36.63       37.48      4.90 o 
  -3   8   8      154.49      147.25     11.43 o 
  -2   8   8      180.87      179.03      5.26 o 
  -1   8   8      119.84      120.29      5.00 o 
   0   8   8        1.58        1.15      1.90 o 
   1   8   8       17.02       21.62      2.24 o 
   2   8   8        5.00        9.01      2.08 o 
   3   8   8        0.16        2.34      1.41 o 
   4   8   8        0.01       -0.14      2.34 o 
   5   8   8      316.12      328.90     10.51 o 
   6   8   8      190.76      224.96      7.27 o 
  -6   9   8      105.23      105.68      6.56 o 
  -5   9   8       85.74       60.20      6.07 o 
  -4   9   8        4.12        0.32      3.07 o 
  -3   9   8      102.30      114.44      8.94 o 
  -2   9   8       13.45       12.63      3.30 o 
  -1   9   8        8.96       10.77      2.43 o 
   0   9   8      100.89      106.67      5.61 o 
   1   9   8      116.73      107.91      5.31 o 
   2   9   8      144.50      142.67      4.52 o 
   3   9   8       24.37       22.95      2.40 o 
   4   9   8        6.91        2.23      3.44 o 
   5   9   8       45.80       43.12      6.98 o 
  -3  10   8        8.20       16.37      5.01 o 
  -2  10   8       13.37        9.79      2.50 o 
  -1  10   8       70.98       69.84      5.10 o 
   0  10   8      149.38      170.30      8.19 o 
   1  10   8       49.21       47.36      4.75 o 
   2  10   8        7.42        9.17      2.23 o 
   3  10   8        2.17       -0.72      1.61 o 
 -11   1   9       30.56       28.62      3.98 o 
 -10   1   9        6.38       14.69      3.82 o 
  -9   1   9      111.96      117.49      4.34 o 
  -8   1   9       60.39       56.29      3.02 o 
  -7   1   9        7.89       13.84      1.51 o 
  -6   1   9       94.72      104.58      3.62 o 
  -5   1   9        6.79        8.50      1.73 o 
  -4   1   9      843.57      967.99     13.77 o 
  -3   1   9     3049.59     3497.91     60.82 o 
  -2   1   9      299.50      311.77     10.17 o 
  -1   1   9      122.48      136.65      2.48 o 
   0   1   9        3.31        5.76      0.46 o 
   1   1   9       60.46       68.89      2.93 o 
   2   1   9     1287.14     1451.61     13.06 o 
   3   1   9      334.60      351.67      3.53 o 
   4   1   9      364.00      380.14      4.43 o 
   5   1   9      187.98      179.44      4.27 o 
   6   1   9      112.96      103.57      4.62 o 
   7   1   9       62.72       62.97      3.94 o 
   8   1   9       63.37       58.81      3.46 o 
   9   1   9      127.55      123.89      4.63 o 
  10   1   9       91.85       83.16      4.70 o 
 -11   2   9       17.38       30.85      9.31 o 
 -10   2   9        3.90        6.61      2.67 o 
  -9   2   9      157.58      164.47      6.00 o 
  -8   2   9       73.46       87.43      3.65 o 
  -7   2   9        0.44        0.40      1.24 o 
  -6   2   9      362.96      359.84      7.05 o 
  -5   2   9       16.79       11.49      1.58 o 
  -4   2   9       94.18      113.66      3.31 o 
  -3   2   9       67.83       73.08      5.23 o 
  -2   2   9      255.08      274.97      7.31 o 
  -1   2   9     1474.10     1647.76     17.22 o 
   0   2   9      431.95      465.59      5.08 o 
   1   2   9       33.56       43.13      1.15 o 
   2   2   9     1364.36     1401.92     13.65 o 
   3   2   9      172.54      195.30      3.06 o 
   4   2   9       45.41       38.48      2.79 o 
   5   2   9        0.00        1.96      1.27 o 
   6   2   9     1046.31      993.08     15.48 o 
   7   2   9       42.11       46.39      3.34 o 
   8   2   9      188.58      179.25      5.25 o 
   9   2   9       87.63       79.23      4.35 o 
  10   2   9       20.27       22.15      2.95 o 
 -11   3   9       22.13       25.56      9.31 o 
 -10   3   9       23.06       22.27      5.08 o 
  -9   3   9      109.05      114.35      6.13 o 
  -8   3   9      451.75      448.50     16.15 o 
  -7   3   9       77.50       80.06      4.07 o 
  -6   3   9     1523.61     1607.84     28.59 o 
  -5   3   9      287.36      322.91      8.68 o 
  -4   3   9      691.96      670.23      8.58 o 
  -3   3   9     3327.89     3488.81     40.98 o 
  -2   3   9      737.25      774.05      8.62 o 
  -1   3   9      944.38     1066.37     11.92 o 
   0   3   9       36.69       36.83      1.23 o 
   1   3   9      833.19      850.26      7.77 o 
   2   3   9       23.41       41.52      1.21 o 
   3   3   9        6.88        8.38      0.81 o 
   4   3   9       31.66       28.73      2.13 o 
   5   3   9      130.52      134.44      5.40 o 
   6   3   9       90.36       92.27      2.95 o 
   7   3   9        9.76        9.39      2.56 o 
   8   3   9       30.77       26.79      3.71 o 
   9   3   9       77.26       79.45      4.45 o 
  10   3   9       46.88       63.69      5.82 o 
 -10   4   9       58.85       59.95     19.31 o 
  -9   4   9        6.64        8.02      4.84 o 
  -8   4   9      137.63      130.33     12.45 o 
  -7   4   9       98.08       84.90      4.37 o 
  -6   4   9        4.30       10.33      2.82 o 
  -5   4   9      594.17      589.11      9.51 o 
  -4   4   9       32.69       41.50      2.25 o 
  -3   4   9      104.26      132.37      4.70 o 
  -2   4   9        8.84        4.70      0.67 o 
  -1   4   9       51.75       57.44      1.76 o 
   0   4   9      176.18      203.00      3.03 o 
   1   4   9      218.89      244.51      3.19 o 
   2   4   9      295.27      254.94      3.94 o 
   3   4   9       66.73       73.16      2.72 o 
   4   4   9       25.17       19.15      1.55 o 
   5   4   9      251.20      240.30      6.36 o 
   6   4   9      120.88       98.42      3.75 o 
   7   4   9        4.80        5.75      3.26 o 
   8   4   9       23.67       16.11      4.19 o 
   9   4   9       25.15       34.42      5.14 o 
 -10   5   9        3.98       10.91      7.31 o 
  -9   5   9        0.15        4.15      3.82 o 
  -8   5   9        6.99        3.21      2.79 o 
  -7   5   9       25.70       31.21      7.30 o 
  -6   5   9       35.35       22.16      3.44 o 
  -5   5   9      180.35      158.92      4.91 o 
  -4   5   9      876.46      818.41     21.00 o 
  -3   5   9      235.02      201.28      6.09 o 
  -2   5   9       10.57       19.73      1.27 o 
  -1   5   9      355.11      430.23      6.59 o 
   0   5   9       52.49       64.17      1.74 o 
   1   5   9       25.32       28.37      1.59 o 
   2   5   9      178.85      164.00      3.61 o 
   3   5   9      184.16      143.29      3.43 o 
   4   5   9       64.25       76.08      2.77 o 
   5   5   9      291.46      249.48      9.32 o 
   6   5   9        0.50       -1.58      1.58 o 
   7   5   9      223.42      202.32      5.18 o 
   8   5   9        0.77        4.20      3.51 o 
   9   5   9        0.25        0.52      3.55 o 
  -9   6   9       65.56       69.95      7.73 o 
  -8   6   9        3.53        2.52      3.35 o 
  -7   6   9      127.86      139.77      7.15 o 
  -6   6   9       45.28       49.23      3.72 o 
  -5   6   9       23.16       21.52      2.81 o 
  -4   6   9        6.77        8.15      1.94 o 
  -3   6   9       46.95       50.31      2.08 o 
  -2   6   9        4.86        1.65      1.86 o 
  -1   6   9        2.76        0.40      1.30 o 
   0   6   9      608.40      570.71      7.21 o 
   1   6   9        7.97        5.18      1.06 o 
   2   6   9     1243.26     1191.47     13.20 o 
   3   6   9      186.23      155.02      3.82 o 
   4   6   9       53.13       56.88      3.10 o 
   5   6   9       44.34       48.71      4.59 o 
   6   6   9      270.03      253.34      7.03 o 
   7   6   9      701.22      687.49     28.57 o 
   8   6   9        7.66        9.42      5.96 o 
  -8   7   9       30.96       28.86      7.98 o 
  -7   7   9        8.46       19.36      7.48 o 
  -6   7   9        7.16        7.72      2.19 o 
  -5   7   9        0.11       -0.15      1.95 o 
  -4   7   9        5.60        4.69      1.95 o 
  -3   7   9        2.93        1.98      1.19 o 
  -2   7   9       13.63       16.00      2.28 o 
  -1   7   9       78.30       94.27      3.96 o 
   0   7   9        4.72        2.93      2.02 o 
   1   7   9       90.65       90.97      3.05 o 
   2   7   9       92.54       86.84      2.82 o 
   3   7   9        3.11        4.51      1.34 o 
   4   7   9       22.71       26.51      3.30 o 
   5   7   9      137.02      138.43      5.42 o 
   6   7   9        6.02       13.67      2.67 o 
   7   7   9       39.63       29.49      3.18 o 
  -7   8   9       11.82       18.02      7.73 o 
  -6   8   9        0.70        3.91      7.19 o 
  -5   8   9       93.28       86.00      6.03 o 
  -4   8   9       73.60       86.67      6.27 o 
  -3   8   9        2.57       -1.58      1.58 o 
  -2   8   9       35.76       37.56      2.86 o 
  -1   8   9       43.18       45.70      3.33 o 
   0   8   9      157.61      123.67      8.03 o 
   1   8   9       18.03       16.90      2.06 o 
   2   8   9       33.90       26.57      2.43 o 
   3   8   9       66.45       69.53      2.90 o 
   4   8   9       25.91       24.78      2.16 o 
   5   8   9        2.45        4.56      2.46 o 
   6   8   9      399.88      434.15     10.61 o 
  -6   9   9       65.73       65.62      5.44 o 
  -5   9   9       48.56       48.11      5.63 o 
  -4   9   9       76.89       87.39      6.79 o 
  -3   9   9      455.76      443.18      9.34 o 
  -2   9   9      180.75      184.92      5.61 o 
  -1   9   9       12.14       11.66      2.45 o 
   0   9   9       34.74       31.86      3.82 o 
   1   9   9       71.31       70.75      4.20 o 
   2   9   9       11.53       17.25      2.30 o 
   3   9   9       87.71       98.28      3.81 o 
   4   9   9        3.88        7.64      2.97 o 
   5   9   9        9.43       16.35      6.26 o 
  -3  10   9        0.56       -0.75      3.83 o 
  -2  10   9        2.41       -0.85      2.21 o 
  -1  10   9       71.12       79.45      4.56 o 
   0  10   9      245.09      271.27      9.07 o 
   1  10   9       59.88       73.70     11.04 o 
   2  10   9        0.68        0.14      2.27 o 
 -11   0  10       30.41       30.70      5.14 o 
 -10   0  10       84.86       84.18      8.44 o 
  -9   0  10      214.06      224.94     16.75 o 
  -8   0  10       41.34       42.16      3.94 o 
  -7   0  10        8.30        3.84      2.59 o 
  -6   0  10      107.17      109.95      5.21 o 
  -5   0  10      397.96      427.10     10.75 o 
  -4   0  10      405.37      380.80     14.71 o 
  -3   0  10     2216.42     2158.05     38.79 o 
  -1   0  10     2281.66     2333.16     50.21 o 
   0   0  10      321.82      312.77      6.88 o 
   1   0  10     1728.70     1567.42     19.33 o 
   2   0  10     3612.48     3985.66     45.36 o 
   3   0  10      431.15      337.23      6.23 o 
   4   0  10       70.93       78.51      3.84 o 
   5   0  10      158.07      155.96      4.93 o 
   6   0  10       33.14       37.67      5.90 o 
   7   0  10      774.29      733.21     17.81 o 
   8   0  10     1246.44     1154.47     21.35 o 
   9   0  10      182.69      186.70      7.28 o 
  10   0  10        0.16        1.32      3.67 o 
 -11   1  10        5.09        2.80      2.91 o 
 -10   1  10      171.14      148.26      7.15 o 
  -9   1  10       14.43       14.47      2.15 o 
  -8   1  10      169.11      166.00      4.57 o 
  -7   1  10        9.47        7.85      1.56 o 
  -6   1  10        3.47        6.48      3.15 o 
  -5   1  10      189.29      213.54      5.97 o 
  -4   1  10     1784.39     1947.39     25.49 o 
  -3   1  10      567.64      620.74     16.77 o 
  -2   1  10      334.96      351.40      6.96 o 
  -1   1  10     1081.45     1150.50     18.55 o 
   0   1  10      400.79      435.70      4.60 o 
   1   1  10      425.11      454.36      4.92 o 
   2   1  10     1660.46     1739.80     14.59 o 
   3   1  10      102.34      113.25      1.92 o 
   4   1  10       43.14       48.50      1.56 o 
   5   1  10      663.95      640.47      8.59 o 
   6   1  10      491.26      468.36      8.60 o 
   7   1  10       15.78       18.46      1.96 o 
   8   1  10      491.38      473.13      9.10 o 
   9   1  10       11.50        7.88      2.14 o 
  10   1  10        7.24       10.53      2.55 o 
 -11   2  10       50.95       50.67     11.19 o 
 -10   2  10       70.75       73.50      4.93 o 
  -9   2  10      675.99      695.19     13.50 o 
  -8   2  10       24.01       28.23      2.41 o 
  -7   2  10       14.69       16.10      1.98 o 
  -6   2  10      264.51      286.86     11.55 o 
  -5   2  10        0.29        2.66      0.96 o 
  -4   2  10      222.04      226.24      4.38 o 
  -3   2  10      639.13      822.78     12.55 o 
  -2   2  10      160.61      159.55      4.65 o 
  -1   2  10     1989.10     2080.15     21.50 o 
   0   2  10     2122.94     2213.50     21.48 o 
   1   2  10      119.80      120.80      2.30 o 
   2   2  10      187.27      156.23      2.48 o 
   3   2  10      149.86      124.08      1.94 o 
   4   2  10      142.25      127.35      3.26 o 
   5   2  10      706.86      705.57     11.52 o 
   6   2  10      165.73      163.32      4.90 o 
   7   2  10       61.97       69.00      3.98 o 
   8   2  10       13.57       14.68      2.60 o 
   9   2  10       46.91       49.11      3.56 o 
  10   2  10       27.97       21.88      3.05 o 
 -11   3  10       20.26       15.15      4.88 o 
 -10   3  10       16.32       24.32      4.28 o 
  -9   3  10        7.07        5.44      2.91 o 
  -8   3  10       40.47       42.61      6.20 o 
  -7   3  10      317.38      314.53     10.33 o 
  -6   3  10     3838.76     3884.89     45.30 o 
  -5   3  10        0.05        1.01      1.06 o 
  -4   3  10      130.64      121.11      2.53 o 
  -3   3  10       42.60       45.67      3.05 o 
  -2   3  10       15.42       19.29      0.87 o 
  -1   3  10      642.84      812.78      8.73 o 
   0   3  10     4106.64     4508.05     38.87 o 
   1   3  10        4.58        3.49      0.74 o 
   2   3  10      263.29      249.40      3.10 o 
   3   3  10        1.04        0.59      0.70 o 
   4   3  10       37.59       31.13      2.42 o 
   5   3  10        5.38       11.21      3.29 o 
   6   3  10       60.78       57.80      3.94 o 
   7   3  10      114.18      108.17      8.21 o 
   8   3  10       64.16       60.19      4.15 o 
   9   3  10        0.02        0.19      1.96 o 
 -10   4  10       35.39       38.45      6.10 o 
  -9   4  10        8.36        9.46      3.41 o 
  -8   4  10       33.82       35.89      4.45 o 
  -7   4  10      130.26      126.35      6.35 o 
  -6   4  10     1512.54     1503.72     27.20 o 
  -5   4  10      614.40      600.38      9.58 o 
  -4   4  10       98.62       91.42      3.11 o 
  -3   4  10      184.44      185.33      4.95 o 
  -2   4  10       20.00       17.58      1.00 o 
  -1   4  10      627.17      671.52      8.57 o 
   0   4  10      182.91      214.25      3.15 o 
   1   4  10        1.10        0.36      0.82 o 
   2   4  10        0.27       -0.65      0.65 o 
   3   4  10      197.33      199.63      4.84 o 
   4   4  10       68.67       56.29      2.40 o 
   5   4  10      358.96      291.07      7.01 o 
   6   4  10      133.95      117.54      4.13 o 
   7   4  10       14.17       17.16      3.99 o 
   8   4  10       32.25       45.43      6.24 o 
   9   4  10       42.19       47.61      4.90 o 
 -10   5  10        0.07        0.03      3.81 o 
  -9   5  10        1.09        7.50      3.30 o 
  -8   5  10        6.05        5.99      3.09 o 
  -7   5  10        1.93        3.71      2.60 o 
  -6   5  10        0.76        0.49      2.14 o 
  -5   5  10      221.37      227.35      5.90 o 
  -4   5  10     1448.09     1359.03     22.13 o 
  -3   5  10     1195.24     1194.41     19.80 o 
  -2   5  10       25.51       42.56      1.76 o 
  -1   5  10        0.33       -0.24      0.93 o 
   0   5  10      306.10      324.34      4.38 o 
   1   5  10       61.71       64.57      1.97 o 
   2   5  10       26.06       20.75      1.52 o 
   3   5  10        1.85        8.18      1.26 o 
   4   5  10       30.05       30.55      2.62 o 
   5   5  10        2.74        1.03      1.86 o 
   6   5  10      101.66      111.48      4.43 o 
   7   5  10        0.52        0.69      1.53 o 
   8   5  10       39.78       41.60      5.93 o 
   9   5  10        2.49        1.94      3.58 o 
  -9   6  10        6.45        8.07      8.64 o 
  -8   6  10       11.10       12.12      5.90 o 
  -7   6  10       62.18       82.91      6.98 o 
  -6   6  10       12.99       11.64      1.65 o 
  -5   6  10        0.43        1.95      1.68 o 
  -4   6  10       52.99       51.87      3.38 o 
  -3   6  10        7.05       10.31      1.23 o 
  -2   6  10      403.67      369.50      6.10 o 
  -1   6  10      316.60      274.17      6.24 o 
   0   6  10      204.28      197.22      4.10 o 
   1   6  10       75.35       85.56      2.38 o 
   2   6  10       97.47       97.26      2.79 o 
   3   6  10      188.24      173.65      3.75 o 
   4   6  10      230.74      232.28      5.14 o 
   5   6  10      204.72      208.57     14.86 o 
   6   6  10       55.81       57.38      6.54 o 
   7   6  10      215.87      198.46      5.94 o 
   8   6  10       10.89       17.41     10.01 o 
  -8   7  10      138.29      137.11     16.40 o 
  -7   7  10       96.45      129.24     15.11 o 
  -6   7  10       81.43       84.72      5.22 o 
  -5   7  10        2.42        2.40      2.05 o 
  -4   7  10        5.76        2.51      2.01 o 
  -3   7  10       36.78       31.01      2.05 o 
  -2   7  10       41.29       39.85      2.76 o 
  -1   7  10       64.81       62.55      3.56 o 
   0   7  10        4.21        2.78      1.81 o 
   1   7  10      475.41      415.23      6.75 o 
   2   7  10       48.32       54.14      2.62 o 
   3   7  10      143.73      138.54      3.50 o 
   4   7  10      160.08      165.21      4.41 o 
   5   7  10       32.05       35.12      3.51 o 
   6   7  10        4.95        4.02      2.32 o 
   7   7  10      412.81      412.68      9.74 o 
  -7   8  10       15.28       19.49      7.17 o 
  -6   8  10      110.75      108.65      6.92 o 
  -5   8  10       35.45       35.47      4.53 o 
  -4   8  10      117.16      126.51      7.60 o 
  -3   8  10      113.07      132.23      4.20 o 
  -2   8  10      406.35      417.72     11.87 o 
  -1   8  10        6.02        6.86      2.64 o 
   0   8  10       16.40       15.10      2.42 o 
   1   8  10        6.26        8.94      2.50 o 
   2   8  10      109.84      101.82      4.64 o 
   3   8  10       42.81       45.88      2.52 o 
   4   8  10        7.85       13.15      2.72 o 
   5   8  10       99.73      106.39      5.42 o 
   6   8  10       44.46       54.14      4.30 o 
  -5   9  10      376.64      352.98     13.14 o 
  -4   9  10       11.47       16.20      4.29 o 
  -3   9  10        0.85        3.81      1.76 o 
  -2   9  10        2.32        0.00      1.90 o 
  -1   9  10       29.84       35.36      3.23 o 
   0   9  10       14.47       17.68      3.26 o 
   1   9  10       39.53       43.52      4.37 o 
   2   9  10       37.27       33.80      2.80 o 
   3   9  10        1.84        1.21      1.81 o 
   4   9  10      186.04      199.77     12.95 o 
   5   9  10       53.67       49.97      8.62 o 
  -3  10  10        7.92        7.37      4.38 o 
  -2  10  10        2.31       -0.16      2.18 o 
  -1  10  10       16.45       17.96      2.95 o 
   0  10  10       21.35       24.65      4.48 o 
   1  10  10       27.85       31.13      4.19 o 
   2  10  10       46.05       46.68      6.91 o 
 -11   1  11       27.16       25.30      3.38 o 
 -10   1  11        0.03        3.52      2.71 o 
  -9   1  11      246.55      248.22      5.99 o 
  -8   1  11        0.13        0.18      1.34 o 
  -7   1  11       57.88       63.60      3.13 o 
  -6   1  11        5.79       10.56      2.07 o 
  -5   1  11        6.81        5.73      2.14 o 
  -4   1  11      326.27      337.38      5.95 o 
  -3   1  11       96.13       97.33      5.69 o 
  -2   1  11       67.98       71.85      2.07 o 
  -1   1  11       22.42       19.14      0.98 o 
   0   1  11        0.91        2.11      0.45 o 
   1   1  11     3735.63     3694.53     33.69 o 
   2   1  11     3009.45     3270.99     26.62 o 
   3   1  11     2765.01     2808.06     21.99 o 
   4   1  11        3.01        1.98      0.72 o 
   5   1  11      899.05      922.50     12.50 o 
   6   1  11      287.86      277.23      5.81 o 
   7   1  11     1127.27     1093.41     15.37 o 
   8   1  11       66.16       63.70      3.63 o 
   9   1  11       24.04       24.46      2.82 o 
  10   1  11       18.59       23.72      3.07 o 
 -11   2  11       13.66       19.17      5.62 o 
 -10   2  11      278.87      277.43     13.47 o 
  -9   2  11      223.67      233.14      7.06 o 
  -8   2  11       38.63       40.50      2.75 o 
  -7   2  11      232.37      227.65     10.03 o 
  -6   2  11      951.55     1010.12     15.37 o 
  -5   2  11      718.45      768.82     13.25 o 
  -4   2  11      424.35      534.51      7.25 o 
  -3   2  11     1802.31     1901.39     20.23 o 
  -2   2  11     2798.48     2902.55     37.26 o 
  -1   2  11     2237.52     2321.73     26.44 o 
   0   2  11     2561.89     2429.49     21.35 o 
   1   2  11      153.75      176.24      2.48 o 
   2   2  11      546.13      613.07      6.73 o 
   3   2  11       29.16       36.16      1.61 o 
   4   2  11      484.02      526.40      8.31 o 
   5   2  11       90.11       95.20      2.78 o 
   6   2  11      486.89      453.23      8.94 o 
   7   2  11       43.05       46.32      3.38 o 
   8   2  11       30.12       26.34      2.61 o 
   9   2  11       63.25       64.37      4.02 o 
  10   2  11        6.00       10.16      3.43 o 
 -11   3  11       39.57       31.41     10.17 o 
 -10   3  11       29.13       23.56      4.49 o 
  -9   3  11      230.02      232.64      8.96 o 
  -8   3  11      165.03      161.12      5.72 o 
  -7   3  11      205.16      211.14      6.00 o 
  -6   3  11     1949.80     2031.89     27.54 o 
  -5   3  11       56.52       63.10      2.83 o 
  -4   3  11       25.91       33.28      1.99 o 
  -3   3  11      432.18      408.35      7.69 o 
  -2   3  11      389.00      386.20      4.58 o 
  -1   3  11     1505.46     1672.27     16.62 o 
   0   3  11      111.10      128.18      2.17 o 
   1   3  11      162.00      174.81      3.91 o 
   2   3  11      156.85      168.10      2.63 o 
   3   3  11       16.84       13.12      2.10 o 
   4   3  11      498.81      456.78      7.98 o 
   5   3  11       21.60       12.66      3.41 o 
   6   3  11       58.66       52.70      2.72 o 
   7   3  11       20.24       17.94      3.32 o 
   8   3  11       11.32        9.08      2.45 o 
   9   3  11        0.24       -1.92      1.92 o 
 -10   4  11       49.96       47.56      5.53 o 
  -9   4  11       12.15        6.78      3.19 o 
  -8   4  11        0.04       -2.51      2.51 o 
  -7   4  11       21.86       19.82      4.05 o 
  -6   4  11       23.03       27.02      3.64 o 
  -5   4  11       96.41       96.67      2.77 o 
  -4   4  11       11.36        9.65      1.39 o 
  -3   4  11       27.91       19.47      1.92 o 
  -2   4  11      403.68      447.46      5.43 o 
  -1   4  11      172.42      209.31      3.80 o 
   0   4  11       76.25       87.81      1.95 o 
   1   4  11      171.66      170.51      2.80 o 
   2   4  11       11.68       11.12      1.06 o 
   3   4  11      345.82      316.99      5.27 o 
   4   4  11      113.71       81.11      2.85 o 
   5   4  11      416.03      367.74     12.51 o 
   6   4  11      155.15      157.00      4.88 o 
   7   4  11        5.36        1.28      6.30 o 
   8   4  11       36.87       37.05      5.47 o 
   9   4  11        1.44        1.77      2.50 o 
 -10   5  11        5.90        4.36      4.25 o 
  -9   5  11       32.03       38.22      9.18 o 
  -8   5  11       27.75       30.68      4.26 o 
  -7   5  11      115.63      115.70      6.37 o 
  -6   5  11       15.84       14.96      3.36 o 
  -5   5  11      363.51      363.60      8.00 o 
  -4   5  11      636.42      607.29     16.66 o 
  -3   5  11      769.63      784.06     14.28 o 
  -2   5  11      495.79      479.87      6.75 o 
  -1   5  11        2.78        3.20      1.26 o 
   0   5  11      228.20      244.16      3.69 o 
   1   5  11      162.03      151.83      3.13 o 
   2   5  11      421.61      453.70      6.19 o 
   3   5  11      883.62      765.63      9.22 o 
   4   5  11      174.40      184.98      4.42 o 
   5   5  11      263.36      273.83      8.02 o 
   6   5  11       67.89       70.19      6.53 o 
   7   5  11        5.17        5.41      1.79 o 
   8   5  11       45.36       54.06     10.18 o 
  -9   6  11       38.68       45.65      6.40 o 
  -8   6  11        2.35        1.68      2.97 o 
  -7   6  11       34.53       42.80      5.03 o 
  -6   6  11       27.85       22.21      2.39 o 
  -5   6  11        5.27        5.11      1.80 o 
  -4   6  11       53.14       40.24      3.20 o 
  -3   6  11      123.08      109.90      3.26 o 
  -2   6  11        1.45       -1.10      1.10 o 
  -1   6  11       19.79       27.71      2.02 o 
   0   6  11        4.03        2.21      1.20 o 
   1   6  11       11.50        7.99      1.17 o 
   2   6  11       75.70       61.68      2.46 o 
   3   6  11      382.29      365.81      5.72 o 
   4   6  11      131.18      116.86      5.50 o 
   5   6  11      177.36      156.40      5.58 o 
   6   6  11       72.76       71.19      4.13 o 
   7   6  11        7.33        8.68      2.35 o 
   8   6  11       89.69       92.60      8.46 o 
  -8   7  11       46.40       47.11     10.74 o 
  -7   7  11      319.12      366.04     22.22 o 
  -6   7  11        7.45        8.97      2.11 o 
  -5   7  11        5.25        3.14      1.94 o 
  -4   7  11        6.33        9.07      2.25 o 
  -3   7  11        3.09       -0.64      3.37 o 
  -2   7  11       24.83       33.71      2.82 o 
  -1   7  11       38.16       34.15      2.77 o 
   0   7  11      376.43      344.81      7.79 o 
   1   7  11       19.67       15.48      1.83 o 
   2   7  11       11.91       11.59      2.01 o 
   3   7  11      132.86      133.55      3.46 o 
   4   7  11        4.13        7.22      1.73 o 
   5   7  11       27.41       33.44      5.63 o 
   6   7  11      172.71      181.54      8.42 o 
   7   7  11       25.20       19.75      2.99 o 
  -7   8  11        5.43       15.31      7.09 o 
  -6   8  11       32.24       40.87      3.74 o 
  -5   8  11        6.95        2.31      2.93 o 
  -4   8  11       15.50       11.07      3.62 o 
  -3   8  11      379.07      403.28      8.59 o 
  -2   8  11        1.97        1.15      1.76 o 
  -1   8  11      126.90      121.10      6.25 o 
   0   8  11       10.87        6.29      2.71 o 
   1   8  11       95.24       78.67      5.09 o 
   2   8  11       26.74       22.73      2.27 o 
   3   8  11        9.50        9.64      1.66 o 
   4   8  11       91.21      107.23      3.75 o 
   5   8  11       43.83       40.91      4.88 o 
   6   8  11       11.15        5.08      2.74 o 
  -5   9  11      316.43      339.30     12.79 o 
  -4   9  11        0.33        1.71      3.41 o 
  -3   9  11       62.02       64.79      7.16 o 
  -2   9  11      114.86      117.51      8.04 o 
  -1   9  11        9.37        7.78      2.34 o 
   0   9  11       53.21       60.29      4.77 o 
   1   9  11      109.70      113.55      5.97 o 
   2   9  11        7.11        5.24      2.21 o 
   3   9  11       62.62       68.53      4.06 o 
   4   9  11      175.32      193.50      8.20 o 
  -3  10  11      143.76      125.19      9.13 o 
  -2  10  11       14.10       17.53      4.05 o 
  -1  10  11       46.33       39.97      3.63 o 
   0  10  11       69.87       89.76     12.11 o 
   1  10  11       28.14       23.56      3.82 o 
   2  10  11       51.56       48.27      6.97 o 
 -11   0  12       79.18       82.41      6.26 o 
 -10   0  12      180.66      174.61      7.47 o 
  -9   0  12       71.69       69.94      9.16 o 
  -8   0  12       85.09       74.77      6.98 o 
  -7   0  12       15.74       17.67      3.48 o 
  -6   0  12        4.83        6.76      2.67 o 
  -5   0  12     1009.17     1092.50     22.25 o 
  -4   0  12      122.05      113.89      7.36 o 
  -3   0  12      559.28      546.22     17.98 o 
  -2   0  12        0.06        2.05      0.51 o 
  -1   0  12       49.97       45.19      1.87 o 
   0   0  12     1637.18     1735.97     33.73 o 
   1   0  12      125.99       85.62      2.67 o 
   2   0  12       55.35       65.78      1.90 o 
   3   0  12       46.06       52.81      2.34 o 
   4   0  12      152.32      174.68      4.31 o 
   5   0  12      396.54      380.93     13.25 o 
   6   0  12       44.30       39.22      3.30 o 
   7   0  12      159.75      152.50      8.87 o 
   8   0  12      143.61      134.66      5.91 o 
   9   0  12        1.94        4.85      3.33 o 
  10   0  12        3.03        2.86      3.54 o 
 -11   1  12       36.42       38.63      4.79 o 
 -10   1  12        1.90        4.59      2.93 o 
  -9   1  12       76.40       72.07      4.27 o 
  -8   1  12       18.62       22.81      2.22 o 
  -7   1  12       24.75       26.23      2.42 o 
  -6   1  12       37.23       45.32      2.60 o 
  -5   1  12       84.53       84.64      3.78 o 
  -4   1  12       31.52       36.46      1.79 o 
  -3   1  12     1236.66     1382.80     38.02 o 
  -2   1  12      829.72      826.09     10.06 o 
  -1   1  12      143.04      140.54      2.35 o 
   0   1  12      534.65      586.56      6.58 o 
   1   1  12        3.99        7.44      1.03 o 
   2   1  12     1597.56     1689.60     14.32 o 
   3   1  12      459.23      478.89      5.10 o 
   4   1  12      193.67      195.42      3.52 o 
   5   1  12       95.30       97.03      2.57 o 
   6   1  12     2589.37     2435.90     29.17 o 
   7   1  12      485.29      454.66      8.51 o 
   8   1  12       15.99       11.85      2.17 o 
   9   1  12       47.88       45.80      3.48 o 
  10   1  12       29.81       31.53      3.77 o 
 -11   2  12       81.78       99.43     15.06 o 
 -10   2  12      157.50      169.65     10.80 o 
  -9   2  12        2.04        2.07      2.08 o 
  -8   2  12        1.40        0.49      1.41 o 
  -7   2  12        0.64       -0.46      1.37 o 
  -6   2  12      472.20      552.10      9.74 o 
  -5   2  12       47.73       50.13     10.25 o 
  -4   2  12      417.44      473.86      7.75 o 
  -3   2  12        5.56       11.88      0.82 o 
  -2   2  12        1.22        2.64      0.56 o 
  -1   2  12      186.55      197.13      3.62 o 
   0   2  12      236.89      192.84      3.19 o 
   1   2  12      686.91      706.41      7.35 o 
   2   2  12       21.30       31.69      1.27 o 
   3   2  12      172.14      163.62      3.06 o 
   4   2  12       21.59       29.91      1.79 o 
   5   2  12       39.28       45.35      3.16 o 
   6   2  12      135.60      147.18      3.72 o 
   7   2  12        0.09        1.93      1.78 o 
   8   2  12       53.62       48.34      3.34 o 
   9   2  12       12.31       11.41      2.44 o 
  10   2  12        8.69       12.59      7.16 o 
 -11   3  12       22.79       22.82      9.56 o 
 -10   3  12      100.86      106.77      7.07 o 
  -9   3  12       46.91       47.71      5.30 o 
  -8   3  12      356.52      378.10     11.24 o 
  -7   3  12      100.33       93.75      4.26 o 
  -6   3  12     1048.81     1053.67     14.85 o 
  -5   3  12     1149.10     1202.79     17.88 o 
  -4   3  12        0.00        0.92      0.77 o 
  -3   3  12      102.88      118.19      3.04 o 
  -2   3  12      101.17      131.19      2.19 o 
  -1   3  12       68.22       68.20      1.74 o 
   0   3  12       66.53       87.53      1.80 o 
   1   3  12      166.85      174.99      2.67 o 
   2   3  12       89.82       73.41      1.75 o 
   3   3  12      576.35      543.80      8.06 o 
   4   3  12      636.61      586.37      8.92 o 
   5   3  12       53.98       39.96      4.14 o 
   6   3  12       36.49       32.48      2.73 o 
   7   3  12       42.85       37.84      3.33 o 
   8   3  12      309.33      300.89      8.61 o 
   9   3  12       19.79       15.30      2.70 o 
 -10   4  12       43.46       47.32      5.46 o 
  -9   4  12       10.04       10.76      3.46 o 
  -8   4  12        5.54        8.35      3.95 o 
  -7   4  12        0.08        0.72      2.35 o 
  -6   4  12      591.63      567.68     13.54 o 
  -5   4  12      361.44      339.97      9.40 o 
  -4   4  12       43.04       34.09      2.21 o 
  -3   4  12      183.98      167.62      4.81 o 
  -2   4  12      129.68      154.90      2.67 o 
  -1   4  12       26.58       23.19      1.27 o 
   0   4  12       30.70       29.77      1.32 o 
   1   4  12      121.70      128.65      2.44 o 
   2   4  12      382.02      378.82      6.40 o 
   3   4  12        7.12        7.64      1.24 o 
   4   4  12      194.51      169.66      4.15 o 
   5   4  12      318.80      313.91      7.62 o 
   6   4  12       44.01       44.18      2.99 o 
   7   4  12       22.89       20.87      4.32 o 
   8   4  12        7.66        4.96      2.71 o 
   9   4  12        0.35        4.20      2.56 o 
 -10   5  12        2.26       10.21      8.89 o 
  -9   5  12       37.43       43.11      5.15 o 
  -8   5  12      150.84      156.65      7.75 o 
  -7   5  12        3.03        2.26      3.33 o 
  -6   5  12       26.80       26.70      3.71 o 
  -5   5  12       29.36       26.69      2.25 o 
  -4   5  12      225.38      224.74      7.02 o 
  -3   5  12        1.14        4.73      2.40 o 
  -2   5  12        0.32        3.08      0.98 o 
  -1   5  12       10.43        6.20      1.38 o 
   0   5  12      434.71      410.58      5.21 o 
   1   5  12       42.14       34.78      1.79 o 
   2   5  12      137.88      117.74      3.21 o 
   3   5  12       14.84       14.25      1.46 o 
   4   5  12      726.76      648.88     10.18 o 
   5   5  12      440.67      452.07      9.89 o 
   6   5  12       58.68       63.24      3.74 o 
   7   5  12      190.26      198.82      5.62 o 
   8   5  12        6.46        9.32      4.21 o 
  -9   6  12       13.96       14.01      4.84 o 
  -8   6  12        9.77        9.27      3.51 o 
  -7   6  12        4.45        2.80      3.83 o 
  -6   6  12        4.41        5.51      1.44 o 
  -5   6  12        6.27        6.92      1.88 o 
  -4   6  12        1.55       -0.33      1.52 o 
  -3   6  12      181.68      145.17      5.29 o 
  -2   6  12      196.06      187.70      4.11 o 
  -1   6  12       30.37       22.26      2.05 o 
   0   6  12       26.42       20.42      1.73 o 
   1   6  12      166.60      152.60      3.46 o 
   2   6  12       18.64       17.61      1.60 o 
   3   6  12      291.90      336.83      6.50 o 
   4   6  12      133.60      150.05      4.23 o 
   5   6  12      262.11      255.36      7.25 o 
   6   6  12       75.28       76.41      4.33 o 
   7   6  12       15.38       14.42      2.61 o 
   8   6  12       10.87       13.01      5.39 o 
  -8   7  12       15.03       22.71      8.66 o 
  -7   7  12      143.98      158.21     15.40 o 
  -6   7  12       11.30        8.38      2.04 o 
  -5   7  12        3.43       -0.18      1.80 o 
  -4   7  12      229.81      230.23      7.58 o 
  -3   7  12       52.33       52.41      2.58 o 
  -2   7  12      145.71      115.19      5.27 o 
  -1   7  12        3.28        1.54      1.59 o 
   0   7  12      567.10      517.23     10.12 o 
   1   7  12      660.73      592.53      8.80 o 
   2   7  12       19.28       10.45      1.72 o 
   3   7  12       63.46       52.68      3.41 o 
   4   7  12      271.16      249.23      7.88 o 
   5   7  12        1.56        5.96      2.38 o 
   6   7  12       22.66       26.39      3.26 o 
   7   7  12      167.29      163.07      5.90 o 
  -7   8  12       59.75       66.79     11.61 o 
  -6   8  12      100.39      118.25      5.62 o 
  -5   8  12       10.07        8.61      3.23 o 
  -4   8  12       45.20       45.11      5.33 o 
  -3   8  12      187.77      201.30      5.25 o 
  -2   8  12        6.90       11.15      2.80 o 
  -1   8  12       22.85       18.83      2.55 o 
   0   8  12       13.64        6.40      2.09 o 
   1   8  12      170.79      168.39      6.79 o 
   2   8  12       44.97       49.89      3.53 o 
   3   8  12       16.71       15.84      2.09 o 
   4   8  12       34.52       43.61      2.85 o 
   5   8  12       32.26       35.60      3.86 o 
   6   8  12        0.80        2.71      3.88 o 
  -5   9  12        0.21        2.88      3.49 o 
  -4   9  12       20.22       12.33      3.90 o 
  -3   9  12       22.64       23.74      5.01 o 
  -2   9  12       92.62      105.32      9.48 o 
  -1   9  12       43.37       43.76      3.50 o 
   0   9  12        3.24        1.77      2.46 o 
   1   9  12       13.38       12.71      6.30 o 
   2   9  12        0.15        2.28      3.40 o 
   3   9  12      142.19      149.43      5.28 o 
   4   9  12      300.83      295.62     12.87 o 
  -3  10  12      103.46      116.54      8.90 o 
  -2  10  12        0.20        2.81      2.47 o 
  -1  10  12       10.26        8.30      3.03 o 
   0  10  12      144.81      155.39      6.97 o 
   1  10  12       60.83       64.94      5.33 o 
   2  10  12        8.01       14.79      5.18 o 
 -11   1  13      286.03      295.97     13.71 o 
 -10   1  13       45.09       42.00      4.24 o 
  -9   1  13       25.90       24.11      3.01 o 
  -8   1  13       26.41       21.48      2.17 o 
  -7   1  13       44.88       55.30      4.10 o 
  -6   1  13       10.54        5.73      2.62 o 
  -5   1  13      304.44      314.14      7.60 o 
  -4   1  13        2.34        3.12      0.92 o 
  -3   1  13      314.16      372.01     13.21 o 
  -2   1  13      603.22      693.74     10.31 o 
  -1   1  13      107.15      114.99      2.21 o 
   0   1  13      529.52      548.16      6.40 o 
   1   1  13      178.96      141.94      2.44 o 
   2   1  13      866.23      975.68      8.80 o 
   3   1  13        5.43        8.26      0.99 o 
   4   1  13       71.36       65.78      2.10 o 
   5   1  13      138.92      129.57      2.57 o 
   6   1  13      206.26      202.09      4.96 o 
   7   1  13      219.73      208.51      4.88 o 
   8   1  13       56.08       49.25      3.36 o 
   9   1  13        3.22        2.15      2.05 o 
  10   1  13        6.74        7.69      3.46 o 
 -11   2  13       36.88       41.29     17.27 o 
 -10   2  13        0.10        1.58      4.23 o 
  -9   2  13      169.83      174.66      7.70 o 
  -8   2  13       46.86       45.15      3.10 o 
  -7   2  13        0.72        0.38      1.39 o 
  -6   2  13      701.79      731.98     11.99 o 
  -5   2  13     1517.76     1610.97     30.81 o 
  -4   2  13       52.74       53.93      3.06 o 
  -3   2  13     2827.98     3096.23     32.36 o 
  -2   2  13     1690.88     1772.30     18.65 o 
  -1   2  13       98.91      111.54      1.99 o 
   0   2  13      625.94      696.17      6.43 o 
   1   2  13      357.38      346.73      3.78 o 
   2   2  13      134.53      146.14      2.32 o 
   3   2  13        0.64        1.67      0.77 o 
   4   2  13      283.08      244.40      6.11 o 
   5   2  13      589.48      580.97      6.75 o 
   6   2  13        8.46        6.51      1.94 o 
   7   2  13      107.85      110.34      4.52 o 
   8   2  13        1.50        2.22      1.83 o 
   9   2  13        7.46        7.26      2.30 o 
 -11   3  13        7.05        8.67      5.26 o 
 -10   3  13       57.77       56.17      5.71 o 
  -9   3  13        0.29       -0.31      2.64 o 
  -8   3  13      321.19      316.26     11.39 o 
  -7   3  13      185.17      190.74      7.37 o 
  -6   3  13        4.39        7.92      2.45 o 
  -5   3  13       67.99       74.05      3.11 o 
  -4   3  13      203.23      196.22      4.42 o 
  -3   3  13      141.49      127.61      3.90 o 
  -2   3  13        0.85        1.78      0.57 o 
  -1   3  13      105.47      120.71      2.30 o 
   0   3  13     1386.58     1268.17     11.98 o 
   1   3  13      647.74      692.58      7.21 o 
   2   3  13      107.78      119.10      2.25 o 
   3   3  13      326.34      324.37      5.58 o 
   4   3  13      610.39      556.38      8.73 o 
   5   3  13      228.10      226.17      5.90 o 
   6   3  13        3.73        3.63      1.53 o 
   7   3  13        4.69        4.03      2.39 o 
   8   3  13      169.21      147.89      5.94 o 
   9   3  13       31.26       29.90      3.66 o 
 -10   4  13        0.38        2.47      3.25 o 
  -9   4  13        2.31        4.34      3.06 o 
  -8   4  13      908.89      894.04     19.73 o 
  -7   4  13      383.18      390.70     16.43 o 
  -6   4  13      659.50      635.86     14.65 o 
  -5   4  13       96.50       74.23      9.02 o 
  -4   4  13       37.03       47.52      2.49 o 
  -3   4  13       43.46       56.36      3.62 o 
  -2   4  13     1763.79     1884.56     20.64 o 
  -1   4  13        0.35        0.81      0.65 o 
   0   4  13      156.12      158.60      2.72 o 
   1   4  13      110.63       95.91      2.13 o 
   2   4  13       45.37       44.88      2.32 o 
   3   4  13       37.77       45.83      2.15 o 
   4   4  13      265.24      276.84      5.62 o 
   5   4  13        0.68        2.11      1.61 o 
   6   4  13       71.27       71.04      3.70 o 
   7   4  13       51.59       54.54      5.99 o 
   8   4  13        3.49        5.74      2.85 o 
   9   4  13       32.38       35.37      3.92 o 
 -10   5  13       10.90       12.30      3.93 o 
  -9   5  13      173.32      178.92     15.48 o 
  -8   5  13      333.22      333.38     18.08 o 
  -7   5  13       14.58       16.43      3.42 o 
  -6   5  13       79.96       82.68      9.97 o 
  -5   5  13       24.04       34.23      2.46 o 
  -4   5  13       14.09       10.43      1.93 o 
  -3   5  13       11.08        4.74      1.74 o 
  -2   5  13      864.97      882.12     11.00 o 
  -1   5  13       31.67       51.35      2.17 o 
   0   5  13      367.74      396.48      5.48 o 
   1   5  13       10.62       16.69      1.39 o 
   2   5  13      176.89      163.40      3.76 o 
   3   5  13     1358.55     1241.78     15.03 o 
   4   5  13        0.25        3.13      2.09 o 
   5   5  13      737.62      673.54     13.12 o 
   6   5  13        6.80        1.86      1.97 o 
   7   5  13       18.00       19.20      2.46 o 
   8   5  13       95.61      122.46      9.41 o 
  -9   6  13       31.79       37.72      5.85 o 
  -8   6  13        7.93        7.22      4.63 o 
  -7   6  13        4.01        3.12      3.78 o 
  -6   6  13       13.18       13.73      2.35 o 
  -5   6  13      197.68      187.16      5.74 o 
  -4   6  13        0.00       -0.53      1.83 o 
  -3   6  13        4.14        9.89      1.17 o 
  -2   6  13        7.68        3.73      1.26 o 
  -1   6  13      254.55      220.94      5.19 o 
   0   6  13      533.17      499.03      8.35 o 
   1   6  13        1.30       -0.47      1.04 o 
   2   6  13      137.60      137.09      3.69 o 
   3   6  13      612.23      543.75      8.27 o 
   4   6  13       56.14       76.28      5.60 o 
   5   6  13      399.75      409.03      9.68 o 
   6   6  13       35.96       35.87      3.75 o 
   7   6  13        6.51        0.10      2.24 o 
   8   6  13      170.03      185.10     22.01 o 
  -8   7  13       91.51       68.60     12.54 o 
  -7   7  13        6.65        6.03      4.42 o 
  -6   7  13       88.65       90.60      7.39 o 
  -5   7  13       17.48       19.14      2.67 o 
  -4   7  13        3.46        3.43      3.59 o 
  -3   7  13      106.24      114.39      6.91 o 
  -2   7  13        1.89       -0.04      1.48 o 
  -1   7  13        5.77        9.63      1.92 o 
   0   7  13        0.03        0.83      1.69 o 
   1   7  13       14.82        9.83      2.66 o 
   2   7  13       36.65       36.36      2.41 o 
   3   7  13      110.58      109.67      4.42 o 
   4   7  13        4.33        1.72      1.68 o 
   5   7  13        0.72        2.26      2.20 o 
   6   7  13       50.21       48.82      5.11 o 
   7   7  13      110.29      110.22      5.33 o 
  -7   8  13       13.92       18.80      7.80 o 
  -6   8  13        0.20        0.07      2.45 o 
  -5   8  13       54.50       50.40      5.14 o 
  -4   8  13        0.75       -0.13      2.79 o 
  -3   8  13       17.01       19.38      4.56 o 
  -2   8  13        8.34        6.48      2.03 o 
  -1   8  13       12.34        8.54      2.17 o 
   0   8  13        7.30        3.04      2.66 o 
   1   8  13       18.71       19.46      3.26 o 
   2   8  13        6.91       12.09      2.37 o 
   3   8  13       16.87       11.95      2.14 o 
   4   8  13       18.61       24.34      2.60 o 
   5   8  13       22.88       28.35      4.19 o 
   6   8  13       36.49       39.81      6.10 o 
  -5   9  13       75.69       70.13      6.34 o 
  -4   9  13      150.82      157.42      9.06 o 
  -3   9  13       65.65       56.24      6.76 o 
  -2   9  13      445.99      474.76      9.80 o 
  -1   9  13        0.17        0.89      2.13 o 
   0   9  13        3.52        1.56      3.27 o 
   1   9  13       26.98       27.27      3.84 o 
   2   9  13        7.35        3.34      2.28 o 
   3   9  13       25.75       31.53      3.19 o 
   4   9  13      208.40      224.89     11.23 o 
  -2  10  13      201.72      222.93      6.36 o 
  -1  10  13       10.61        2.37      2.44 o 
   0  10  13        1.16       -0.77      2.89 o 
 -11   0  14       74.52       65.95      6.17 o 
 -10   0  14       18.01       13.42      3.22 o 
  -9   0  14       89.31       87.99      8.12 o 
  -8   0  14        0.26        0.37      3.69 o 
  -7   0  14      446.92      471.63     20.87 o 
  -6   0  14     1106.98     1132.73     23.76 o 
  -5   0  14       82.62       76.32      3.85 o 
  -4   0  14      515.05      540.64     19.26 o 
  -3   0  14       73.75       72.63      5.25 o 
  -2   0  14       76.96       83.61      2.21 o 
  -1   0  14     3921.60     3851.89     50.11 o 
   0   0  14    18458.02    18708.31    313.01 o 
   1   0  14     2697.17     2603.02     40.31 o 
   2   0  14        2.70       -0.46      0.67 o 
   3   0  14       20.65       26.41      1.59 o 
   4   0  14      147.15      129.80      5.33 o 
   5   0  14     5098.95     4951.56     67.32 o 
   6   0  14     2472.12     2312.76     44.04 o 
   7   0  14       18.17       19.74      3.19 o 
   8   0  14        0.33       -0.17      2.18 o 
   9   0  14        1.52       -0.14      2.97 o 
 -11   1  14       96.48       99.47      7.09 o 
 -10   1  14       27.96       29.72      4.03 o 
  -9   1  14       20.56       21.11      2.73 o 
  -8   1  14       18.02       14.11      2.05 o 
  -7   1  14       18.27       18.45      2.67 o 
  -6   1  14      149.71      178.19      7.86 o 
  -5   1  14     1325.74     1323.61     22.19 o 
  -4   1  14      438.02      411.61     15.51 o 
  -3   1  14      127.73       99.91      5.97 o 
  -2   1  14       63.86       61.89      1.28 o 
  -1   1  14      642.68      599.50      6.43 o 
   0   1  14       87.03      104.15      2.05 o 
   1   1  14       23.13       38.04      1.28 o 
   2   1  14      151.28      166.23      2.54 o 
   3   1  14       27.40       29.12      1.29 o 
   4   1  14        3.64        4.30      1.00 o 
   5   1  14      194.42      190.65      4.00 o 
   6   1  14      301.02      276.40      6.16 o 
   7   1  14       27.11       27.34      2.27 o 
   8   1  14       11.00        8.73      3.29 o 
   9   1  14       12.14       11.15      2.38 o 
 -11   2  14      193.52      200.48     12.38 o 
 -10   2  14        0.59       -2.55      4.09 o 
  -9   2  14      101.54       91.46      6.04 o 
  -8   2  14       39.74       36.15      3.49 o 
  -7   2  14        2.04        2.51      1.51 o 
  -6   2  14        0.99       -0.67      1.21 o 
  -5   2  14      154.65      157.73      4.39 o 
  -4   2  14       94.94       90.05      3.00 o 
  -3   2  14      248.76      292.54      4.42 o 
  -2   2  14      491.68      542.66      6.54 o 
  -1   2  14        0.40       -0.28      0.46 o 
   0   2  14       26.69       40.66      1.25 o 
   1   2  14      248.02      255.88      3.35 o 
   2   2  14       13.73       14.15      0.90 o 
   3   2  14     1975.16     1966.32     19.46 o 
   4   2  14      695.70      658.79      7.54 o 
   5   2  14      121.89      124.43      2.61 o 
   6   2  14      155.39      147.64      3.68 o 
   7   2  14        9.36        8.66      2.15 o 
   8   2  14      153.93      149.89      4.98 o 
   9   2  14        0.99        3.72      2.34 o 
 -10   3  14        2.48        4.49      3.31 o 
  -9   3  14        1.47        1.69      3.01 o 
  -8   3  14       65.62       63.56      7.23 o 
  -7   3  14      110.24      112.77      5.98 o 
  -6   3  14       55.23       63.76      4.30 o 
  -5   3  14      410.42      389.95      9.25 o 
  -4   3  14      688.22      722.10     11.98 o 
  -3   3  14      261.85      249.42      5.84 o 
  -2   3  14      979.47      951.13      9.07 o 
  -1   3  14       24.98       19.54      1.09 o 
   0   3  14        7.25       12.92      0.92 o 
   1   3  14      579.07      521.03      5.81 o 
   2   3  14      673.48      652.44      7.05 o 
   3   3  14      432.97      398.74      6.52 o 
   4   3  14      654.69      604.80      9.39 o 
   5   3  14       90.88       81.40      2.63 o 
   6   3  14        0.01        0.93      1.36 o 
   7   3  14        6.86        6.35      2.38 o 
   8   3  14       17.31       11.70      3.14 o 
   9   3  14        0.26       -0.05      2.34 o 
 -10   4  14        7.51        8.29      3.66 o 
  -9   4  14        6.01        2.66      2.92 o 
  -8   4  14     1519.86     1479.61     32.98 o 
  -7   4  14      582.88      606.32     14.76 o 
  -6   4  14      721.86      688.74     15.50 o 
  -5   4  14       15.41       14.99      2.40 o 
  -4   4  14        4.82        3.18      1.20 o 
  -3   4  14      198.72      207.85      6.92 o 
  -2   4  14       29.71       30.78      1.59 o 
  -1   4  14      125.19      140.23      3.33 o 
   0   4  14      191.76      220.93      3.34 o 
   1   4  14      413.01      378.00      4.82 o 
   2   4  14      673.20      625.92      7.62 o 
   3   4  14       92.04       71.34      3.54 o 
   4   4  14      127.67      113.84      3.53 o 
   5   4  14        7.66        7.16      2.19 o 
   6   4  14        4.03        7.79      2.00 o 
   7   4  14       11.27        7.35      1.63 o 
   8   4  14      423.30      422.65     11.82 o 
   9   4  14       10.30       15.63      7.42 o 
 -10   5  14        6.64        6.00      3.71 o 
  -9   5  14        4.12        6.77      3.37 o 
  -8   5  14       19.80       23.24      4.11 o 
  -7   5  14        0.33        1.41      2.55 o 
  -6   5  14       25.63       28.57      5.04 o 
  -5   5  14      157.99      154.27      4.70 o 
  -4   5  14      331.55      310.33      8.60 o 
  -3   5  14      321.40      293.43      6.77 o 
  -2   5  14       46.97       41.98      2.34 o 
  -1   5  14       11.21        5.75      1.15 o 
   0   5  14      149.96      158.18      3.56 o 
   1   5  14       30.11       31.48      1.80 o 
   2   5  14       89.12      104.14      5.23 o 
   3   5  14       13.76       28.58      2.08 o 
   4   5  14       32.92       26.26      4.43 o 
   5   5  14      331.11      327.32      8.18 o 
   6   5  14      151.18      158.72      5.55 o 
   7   5  14        8.70        7.01      2.65 o 
   8   5  14       23.79       35.98      4.37 o 
  -9   6  14       95.84      106.98     10.32 o 
  -8   6  14       23.46       25.25      5.71 o 
  -7   6  14        8.60       13.67      4.64 o 
  -6   6  14        1.84       -0.26      1.17 o 
  -5   6  14      146.47      163.64      5.39 o 
  -4   6  14       77.24       64.74      3.86 o 
  -3   6  14        0.82        1.49      1.71 o 
  -2   6  14       88.35       77.87      2.79 o 
  -1   6  14      138.60      105.56      3.83 o 
   0   6  14        1.72        3.61      1.51 o 
   1   6  14      604.77      537.46      7.28 o 
   2   6  14        9.29        7.66      1.54 o 
   3   6  14        0.47        3.10      1.42 o 
   4   6  14       92.39       89.40      3.53 o 
   5   6  14      524.71      499.10     16.51 o 
   6   6  14        0.68       -1.50      2.08 o 
   7   6  14      110.30      110.17      7.30 o 
  -8   7  14        9.68       11.27      5.41 o 
  -7   7  14        4.42        2.10      4.46 o 
  -6   7  14        3.16        5.61      2.14 o 
  -5   7  14       52.26       61.61      3.88 o 
  -4   7  14      220.81      235.05      9.70 o 
  -3   7  14        0.14        0.20      2.57 o 
  -2   7  14       23.70       17.02      2.12 o 
  -1   7  14      253.90      224.55      5.98 o 
   0   7  14        0.07       -1.40      1.60 o 
   1   7  14       70.56       68.64      3.39 o 
   2   7  14        4.36        6.02      1.56 o 
   3   7  14        2.45        2.45      1.54 o 
   4   7  14      108.42      116.61      4.69 o 
   5   7  14        9.99        9.96      2.74 o 
   6   7  14       72.76       85.62      4.93 o 
   7   7  14       53.13       58.47      7.08 o 
  -7   8  14        0.33        8.19      6.55 o 
  -6   8  14       14.18       30.56      8.70 o 
  -5   8  14        2.28        2.56      2.88 o 
  -4   8  14       87.89       80.98      6.36 o 
  -3   8  14       57.90       50.38      6.13 o 
  -2   8  14        5.99        9.37      3.10 o 
  -1   8  14      129.23      114.22      5.26 o 
   0   8  14        6.92        3.96      2.57 o 
   1   8  14        0.78        1.30      5.68 o 
   2   8  14       46.55       42.82      3.91 o 
   3   8  14       23.43       25.33      2.65 o 
   4   8  14       48.26       50.01      3.13 o 
   5   8  14       28.35       28.53      3.67 o 
  -5   9  14        4.33        9.17      3.71 o 
  -4   9  14       23.91       16.65      4.31 o 
  -3   9  14       10.96       17.15      4.89 o 
  -2   9  14       32.95       42.22      3.33 o 
  -1   9  14       20.88       21.53      2.88 o 
   0   9  14      137.09      127.65      6.16 o 
   1   9  14       84.12       80.29      5.57 o 
   2   9  14       26.12       35.85      4.52 o 
   3   9  14        0.53       -1.32      2.14 o 
   4   9  14        0.00       -2.45      6.40 o 
  -2  10  14       49.88       54.12      3.65 o 
  -1  10  14       28.41       29.35      3.35 o 
   0  10  14       20.02       20.38      6.03 o 
 -11   1  15       92.09       94.04     20.50 o 
 -10   1  15       69.89       72.77      5.92 o 
  -9   1  15        4.52        2.41      1.99 o 
  -8   1  15        0.15        0.56      1.75 o 
  -7   1  15       75.59       70.02      6.57 o 
  -6   1  15      252.16      282.53      7.60 o 
  -5   1  15       50.83       58.01      3.41 o 
  -4   1  15       79.97       83.79      6.31 o 
  -3   1  15        3.93        3.37      0.73 o 
  -2   1  15        2.65        4.19      0.99 o 
  -1   1  15      112.18      143.33      2.27 o 
   0   1  15      645.29      709.05      9.33 o 
   1   1  15      227.08      294.65      4.55 o 
   2   1  15      154.40      164.31      2.58 o 
   3   1  15      763.19      738.77      7.81 o 
   4   1  15      571.91      586.36      6.87 o 
   5   1  15       43.19       40.63      2.00 o 
   6   1  15      125.30      121.45      3.04 o 
   7   1  15       57.49       57.17      3.00 o 
   8   1  15       18.44       16.80      2.46 o 
   9   1  15       39.12       39.79      3.45 o 
 -11   2  15        1.64        4.55      5.11 o 
 -10   2  15        4.64       -1.62      4.25 o 
  -9   2  15       98.75       94.08      9.11 o 
  -8   2  15       50.96       48.69      3.92 o 
  -7   2  15      436.52      426.71     10.63 o 
  -6   2  15       19.94       21.59      2.53 o 
  -5   2  15       62.23       63.28      2.94 o 
  -4   2  15      144.05      151.74      4.03 o 
  -3   2  15      230.28      278.55      4.87 o 
  -2   2  15        0.39        2.03      0.58 o 
  -1   2  15      233.48      230.69      2.97 o 
   0   2  15        0.42        1.87      0.46 o 
   1   2  15     1558.33     1561.40     14.55 o 
   2   2  15       12.74       10.25      0.83 o 
   3   2  15     1807.40     1765.39     17.73 o 
   4   2  15     2440.40     2267.97     23.12 o 
   5   2  15        6.27        7.21      1.13 o 
   6   2  15       47.28       45.03      2.83 o 
   7   2  15       44.81       44.86      3.46 o 
   8   2  15       73.22       79.38      4.19 o 
   9   2  15       11.34       10.42      2.53 o 
 -10   3  15       59.33       45.35     12.64 o 
  -9   3  15       72.81       70.74      5.95 o 
  -8   3  15      169.06      184.56      9.42 o 
  -7   3  15      116.61      129.93      6.11 o 
  -6   3  15      101.15       91.03      4.91 o 
  -5   3  15       15.66       13.50      3.94 o 
  -4   3  15        8.07        9.77      1.25 o 
  -3   3  15      188.94      219.39      7.15 o 
  -2   3  15      376.03      318.33      4.38 o 
  -1   3  15       19.69       24.35      1.23 o 
   0   3  15      616.37      629.14      6.71 o 
   1   3  15        0.75       -0.23      0.60 o 
   2   3  15      142.33      167.74      2.85 o 
   3   3  15       39.93       38.56      1.77 o 
   4   3  15       46.93       58.04      3.61 o 
   5   3  15      193.38      192.62      3.90 o 
   6   3  15        4.79        6.71      1.53 o 
   7   3  15       20.13       17.74      3.50 o 
   8   3  15        3.86        4.11      2.75 o 
   9   3  15       18.16       15.44      3.16 o 
 -10   4  15       53.64       54.34      5.75 o 
  -9   4  15       21.48       24.40      4.14 o 
  -8   4  15      569.90      552.16     14.59 o 
  -7   4  15       19.74       23.99      4.16 o 
  -6   4  15      385.23      409.85     14.81 o 
  -5   4  15       20.09       35.72      4.07 o 
  -4   4  15      147.51      141.97      4.19 o 
  -3   4  15      128.63      168.13      6.48 o 
  -2   4  15       97.54      107.70      2.62 o 
  -1   4  15      571.07      561.81      6.94 o 
   0   4  15      209.09      223.10      3.48 o 
   1   4  15      666.82      652.81      7.28 o 
   2   4  15       18.57       11.40      2.02 o 
   3   4  15      740.25      675.44      9.19 o 
   4   4  15      165.30      178.12      4.96 o 
   5   4  15       26.76       28.33      4.25 o 
   6   4  15       22.60       27.34      3.40 o 
   7   4  15       36.03       38.26      2.54 o 
   8   4  15        0.00        3.19      2.89 o 
 -10   5  15        4.48        9.82      4.00 o 
  -9   5  15        3.09        0.94      3.00 o 
  -8   5  15        6.75        5.25      3.23 o 
  -7   5  15        2.73        5.63      4.02 o 
  -6   5  15       96.61       93.20      8.12 o 
  -5   5  15        1.16       -0.72      1.24 o 
  -4   5  15      155.99      136.89      8.96 o 
  -3   5  15       52.57       67.69      3.34 o 
  -2   5  15       10.48        5.01      1.13 o 
  -1   5  15      193.68      195.99      5.16 o 
   0   5  15       72.26       65.25      2.19 o 
   1   5  15     1832.96     1687.01     17.43 o 
   2   5  15     1011.33      921.05     11.81 o 
   3   5  15        7.68        5.81      1.40 o 
   4   5  15       90.50       84.15      3.36 o 
   5   5  15       10.61       11.67      2.30 o 
   6   5  15       91.60       97.10      4.54 o 
   7   5  15        7.79        8.14      2.27 o 
   8   5  15      239.47      251.49      9.10 o 
  -9   6  15      342.73      364.31     18.75 o 
  -8   6  15        1.78       -0.48      6.51 o 
  -7   6  15        6.44        8.08      4.45 o 
  -6   6  15       35.95       35.54      5.62 o 
  -5   6  15      250.96      256.28      6.94 o 
  -4   6  15       53.49       69.62      4.00 o 
  -3   6  15        4.57        1.07      1.79 o 
  -2   6  15       19.47       18.76      1.71 o 
  -1   6  15      121.05       97.93      4.37 o 
   0   6  15        0.58       -0.57      1.29 o 
   1   6  15       24.32       23.02      1.77 o 
   2   6  15      229.23      203.32      4.63 o 
   3   6  15      233.32      232.28      4.96 o 
   4   6  15        9.61       10.71      1.96 o 
   5   6  15        0.05       -0.33      2.18 o 
   6   6  15      134.92      147.79      5.69 o 
   7   6  15       31.57       32.29      8.78 o 
  -8   7  15       35.26       38.35     16.15 o 
  -7   7  15       11.43       10.12      8.71 o 
  -6   7  15       28.57       24.92      2.53 o 
  -5   7  15        6.35        9.68      2.30 o 
  -4   7  15        1.25        0.35      2.01 o 
  -3   7  15      154.60      131.64      7.91 o 
  -2   7  15       50.78       38.53      3.93 o 
  -1   7  15       33.63       29.97      2.71 o 
   0   7  15        5.08        7.22      1.99 o 
   1   7  15       59.82       58.55      3.20 o 
   2   7  15       17.18       18.43      2.88 o 
   3   7  15       41.79       38.43      2.56 o 
   4   7  15        6.76        3.74      1.83 o 
   5   7  15      108.01       97.30      6.76 o 
   6   7  15       23.84       18.06      3.21 o 
  -7   8  15       22.58       31.37      9.27 o 
  -6   8  15       34.99       33.16      3.14 o 
  -5   8  15      126.74      123.73      6.96 o 
  -4   8  15       39.72       49.57      5.55 o 
  -3   8  15        0.00       -0.88      3.18 o 
  -2   8  15      338.61      333.85      9.92 o 
  -1   8  15      153.87      141.28      6.27 o 
   0   8  15        3.68        1.68      2.01 o 
   1   8  15        1.72        0.00      2.32 o 
   2   8  15       98.29       87.36      4.26 o 
   3   8  15       56.14       61.57      3.58 o 
   4   8  15       95.65      108.32      4.14 o 
   5   8  15       14.33       16.27      3.33 o 
  -5   9  15      407.60      448.84     15.25 o 
  -4   9  15       14.06       16.06      4.45 o 
  -3   9  15        3.60        3.69      3.72 o 
  -2   9  15       13.23        9.58      2.57 o 
  -1   9  15       57.05       50.78      3.75 o 
   0   9  15       21.19       26.21      4.73 o 
   1   9  15       33.79       32.59      4.10 o 
   2   9  15       49.25       61.04      4.06 o 
   3   9  15       37.50       45.22      3.67 o 
  -2  10  15      121.79      137.94      5.18 o 
  -1  10  15       77.14       76.10      6.69 o 
 -11   0  16        0.06        4.31      4.52 o 
 -10   0  16       19.73       18.85      3.64 o 
  -9   0  16        0.08       -3.96      3.96 o 
  -8   0  16       41.66       71.84      9.64 o 
  -7   0  16      252.66      267.69     15.24 o 
  -6   0  16        4.72        3.75      3.42 o 
  -5   0  16      596.73      695.37     24.71 o 
  -4   0  16     1106.39     1090.74     33.40 o 
  -3   0  16        8.30        5.04      2.38 o 
  -2   0  16      486.15      569.28      8.01 o 
  -1   0  16        0.03        3.31      0.84 o 
   0   0  16        2.27        1.81      0.86 o 
   1   0  16     1843.84     1950.41     26.63 o 
   2   0  16      247.94      237.63      6.14 o 
   3   0  16      144.07      169.72      3.73 o 
   4   0  16     1713.40     1592.36     23.60 o 
   5   0  16       71.05       75.91      4.33 o 
   6   0  16      234.16      204.91      8.73 o 
   7   0  16      194.05      189.35      6.72 o 
   8   0  16        3.03        0.91      3.14 o 
   9   0  16      124.15      129.08      7.95 o 
 -11   1  16       85.80       82.85      9.48 o 
 -10   1  16        4.02        3.31      2.93 o 
  -9   1  16        6.96        4.40      2.70 o 
  -8   1  16        9.28        9.82      2.98 o 
  -7   1  16      570.63      602.85     13.10 o 
  -6   1  16      120.62      130.50      5.00 o 
  -5   1  16      228.36      255.98     10.47 o 
  -4   1  16      178.29      180.39      9.42 o 
  -3   1  16      134.24      119.42      3.33 o 
  -2   1  16     1279.48     1375.82     13.32 o 
  -1   1  16      304.83      323.81      4.06 o 
   0   1  16      466.07      554.01      6.70 o 
   1   1  16      663.14      733.09      9.26 o 
   2   1  16        8.13       12.28      1.06 o 
   3   1  16       51.96       47.10      1.72 o 
   4   1  16      967.59      879.47      9.50 o 
   5   1  16      458.34      436.58      5.91 o 
   6   1  16       13.03       15.92      1.59 o 
   7   1  16       12.96       13.31      2.07 o 
   8   1  16        1.31        0.10      1.73 o 
   9   1  16       40.54       36.41      5.15 o 
 -11   2  16       64.56       55.07     10.57 o 
 -10   2  16       96.17      107.46     10.26 o 
  -9   2  16       15.18       11.50      5.51 o 
  -8   2  16        5.57        3.83      2.12 o 
  -7   2  16       35.08       39.33      3.71 o 
  -6   2  16       45.17       45.65      3.56 o 
  -5   2  16       14.92       18.03      4.06 o 
  -4   2  16      165.57      183.37      6.99 o 
  -3   2  16        0.17       -0.31      0.61 o 
  -2   2  16      905.99      870.66      9.98 o 
  -1   2  16      137.44      155.18      2.35 o 
   0   2  16      720.29      680.81      6.46 o 
   1   2  16      181.03      152.97      3.57 o 
   2   2  16       18.86       25.96      1.20 o 
   3   2  16      193.76      176.73      3.03 o 
   4   2  16     1084.76      984.69     11.31 o 
   5   2  16      164.04      156.87      3.11 o 
   6   2  16      504.41      444.03      8.41 o 
   7   2  16       99.67       96.10      4.40 o 
   8   2  16        1.87        1.61      1.83 o 
   9   2  16       15.40       13.34      2.70 o 
 -10   3  16       12.17        9.36      5.00 o 
  -9   3  16       72.05       76.16      6.05 o 
  -8   3  16     1160.19     1152.60     23.25 o 
  -7   3  16      622.39      630.38     14.03 o 
  -6   3  16        8.01       11.11      5.91 o 
  -5   3  16      113.46      145.22     12.16 o 
  -4   3  16      113.56      105.94      3.21 o 
  -3   3  16        2.41        1.04      1.43 o 
  -2   3  16       61.54       63.67      2.70 o 
  -1   3  16      276.98      264.51      3.89 o 
   0   3  16       46.94       30.26      1.15 o 
   1   3  16       46.29       60.89      1.74 o 
   2   3  16       81.79       65.76      1.86 o 
   3   3  16       76.33       83.20      2.67 o 
   4   3  16      131.34      109.61      3.07 o 
   5   3  16       14.26       15.98      1.55 o 
   6   3  16       35.00       26.45      2.28 o 
   7   3  16       29.07       34.00      3.76 o 
   8   3  16       10.32        9.26      2.91 o 
   9   3  16      106.62      110.61      7.43 o 
 -10   4  16        0.26        0.61      3.16 o 
  -9   4  16       24.51       26.42      4.29 o 
  -8   4  16      121.47      114.53      8.23 o 
  -7   4  16       34.51       34.22      5.89 o 
  -6   4  16       39.23       31.73      7.50 o 
  -5   4  16      151.81      137.33      6.81 o 
  -4   4  16      362.24      358.95      7.52 o 
  -3   4  16       56.57       52.88      2.77 o 
  -2   4  16     1542.40     1536.56     17.55 o 
  -1   4  16      166.10      185.35      4.41 o 
   0   4  16       22.96       19.48      1.24 o 
   1   4  16      581.54      604.19      6.92 o 
   2   4  16     1822.33     1719.30     17.60 o 
   3   4  16     2208.58     2177.67     24.26 o 
   4   4  16       52.23       55.06      3.45 o 
   5   4  16      124.91      116.65      4.03 o 
   6   4  16       10.37        8.27      1.90 o 
   7   4  16        0.20        1.37      1.65 o 
   8   4  16        0.73        5.37      2.97 o 
  -9   5  16        8.79        2.15      4.75 o 
  -8   5  16        0.89        0.45      3.88 o 
  -7   5  16       15.65       18.20      5.00 o 
  -6   5  16        0.52       -2.97      2.97 o 
  -5   5  16      114.52      101.23      4.69 o 
  -4   5  16       52.60       60.60      3.86 o 
  -3   5  16      222.48      179.42      6.36 o 
  -2   5  16      188.06      172.34      3.66 o 
  -1   5  16       21.53       20.48      1.72 o 
   0   5  16      119.91      133.16      3.29 o 
   1   5  16      895.69      835.41      9.84 o 
   2   5  16       67.05       72.56      2.87 o 
   3   5  16      419.38      407.30      6.74 o 
   4   5  16        3.27        1.36      1.44 o 
   5   5  16       79.59       82.85      3.29 o 
   6   5  16      152.41      150.70      7.01 o 
   7   5  16        6.19        6.83      1.95 o 
   8   5  16       41.87       44.48      6.54 o 
  -9   6  16        7.74       12.69      5.66 o 
  -8   6  16       66.44       87.51      9.16 o 
  -7   6  16        0.00       -0.62      3.69 o 
  -6   6  16      102.44       99.88      8.72 o 
  -5   6  16        0.13        2.35      1.79 o 
  -4   6  16      338.15      303.93      8.05 o 
  -3   6  16        5.76        3.34      1.90 o 
  -2   6  16       32.40       24.57      2.00 o 
  -1   6  16      139.08      122.54      3.66 o 
   0   6  16        5.80        3.61      1.46 o 
   1   6  16        7.67        3.73      1.37 o 
   2   6  16       15.83        8.07      1.89 o 
   3   6  16       15.62        8.77      1.69 o 
   4   6  16       30.39       34.43      3.49 o 
   5   6  16      113.67      126.11      5.31 o 
   6   6  16       10.13       15.22      2.90 o 
   7   6  16       33.90       35.20      7.32 o 
  -8   7  16        1.86        9.37      5.39 o 
  -7   7  16        4.95       17.27      5.44 o 
  -6   7  16       22.17       19.60      3.19 o 
  -5   7  16       53.78       56.61      3.81 o 
  -4   7  16       18.73       23.56      3.55 o 
  -3   7  16       36.07       27.58      4.78 o 
  -2   7  16       23.69       27.80      2.47 o 
  -1   7  16      147.31      143.91      4.80 o 
   0   7  16       29.14       26.52      2.41 o 
   1   7  16      164.40      128.16      5.28 o 
   2   7  16        5.35        9.61      1.96 o 
   3   7  16        1.93        0.27      1.48 o 
   4   7  16       49.40       51.65      3.22 o 
   5   7  16       80.10       79.62      8.24 o 
   6   7  16       54.85       67.98      7.35 o 
  -7   8  16       11.85       19.22      5.53 o 
  -6   8  16        2.35        3.77      2.34 o 
  -5   8  16        4.68        2.86      2.80 o 
  -4   8  16      438.36      463.59     16.06 o 
  -3   8  16       18.64       30.34      5.37 o 
  -2   8  16      171.01      158.62      5.03 o 
  -1   8  16      273.04      266.10      7.01 o 
   0   8  16        2.50        0.52      2.11 o 
   1   8  16        0.77        2.54      2.42 o 
   2   8  16       49.36       48.98      3.60 o 
   3   8  16        0.63        1.08      1.91 o 
   4   8  16       17.87       15.68      2.70 o 
   5   8  16      348.13      344.18      9.57 o 
  -5   9  16        3.11        7.30      3.62 o 
  -4   9  16       56.47       62.26      6.70 o 
  -3   9  16       16.47       17.72      4.79 o 
  -2   9  16       55.63       54.24      3.61 o 
  -1   9  16        3.99        6.01      2.80 o 
   0   9  16        4.09        6.91      3.39 o 
   1   9  16       23.84       25.09      4.08 o 
   2   9  16       17.07       19.79      4.88 o 
   3   9  16       17.34       17.43      3.09 o 
 -11   1  17       16.62       19.34      6.06 o 
 -10   1  17        2.38        2.77      3.06 o 
  -9   1  17       43.72       47.20      5.30 o 
  -8   1  17      389.30      388.80     14.03 o 
  -7   1  17       33.75       33.81      7.46 o 
  -6   1  17        1.76        3.06      1.69 o 
  -5   1  17      497.62      530.81     14.56 o 
  -4   1  17      519.21      477.18     17.62 o 
  -3   1  17       46.67       48.12      2.24 o 
  -2   1  17     1173.77     1203.86     16.58 o 
  -1   1  17       58.94       68.85      1.64 o 
   0   1  17       24.00       35.04      1.41 o 
   1   1  17       63.67       64.84      2.51 o 
   2   1  17        0.81        0.23      0.62 o 
   3   1  17      635.71      565.37      6.01 o 
   4   1  17      975.72      919.68     10.71 o 
   5   1  17        0.26        2.22      1.01 o 
   6   1  17       49.28       50.23      2.52 o 
   7   1  17        2.34        1.85      1.71 o 
   8   1  17        0.55       -0.59      1.83 o 
   9   1  17       22.62       26.42      3.33 o 
 -11   2  17        7.58        1.12      4.89 o 
 -10   2  17       28.48       33.70      6.55 o 
  -9   2  17      216.96      197.26     27.50 o 
  -8   2  17       51.71       51.89      4.46 o 
  -7   2  17       12.87       17.98      2.86 o 
  -6   2  17       28.88       25.64      3.95 o 
  -5   2  17        3.32        2.22      2.01 o 
  -4   2  17      142.33      156.42      8.34 o 
  -3   2  17      120.79      117.85      3.19 o 
  -2   2  17       17.72       34.46      1.26 o 
  -1   2  17      682.26      636.46      6.59 o 
   0   2  17        1.26        0.74      0.62 o 
   1   2  17      175.06      223.33      3.93 o 
   2   2  17      100.79       89.19      1.99 o 
   3   2  17      536.21      511.34      6.13 o 
   4   2  17      258.66      223.41      4.00 o 
   5   2  17      126.59      113.33      2.70 o 
   6   2  17      291.38      259.24      5.96 o 
   7   2  17       23.14       27.25      2.99 o 
   8   2  17        5.33        5.68      2.09 o 
   9   2  17       32.52       34.88      3.44 o 
 -10   3  17        1.55        0.76      4.42 o 
  -9   3  17      212.42      203.04     10.25 o 
  -8   3  17      132.88      130.63      7.03 o 
  -7   3  17        0.00       -1.96      1.96 o 
  -6   3  17       17.47       21.72      5.24 o 
  -5   3  17        7.83       10.82      4.29 o 
  -4   3  17      273.31      269.77      5.82 o 
  -3   3  17       39.29       41.58      5.36 o 
  -2   3  17        0.74        2.16      0.80 o 
  -1   3  17       12.08       18.80      1.41 o 
   0   3  17      324.96      286.49      3.86 o 
   1   3  17     1810.33     1765.68     21.62 o 
   2   3  17       53.36       42.42      1.53 o 
   3   3  17      538.03      517.15      6.29 o 
   4   3  17      246.33      253.36      4.83 o 
   5   3  17       64.30       56.74      2.42 o 
   6   3  17      573.45      532.34      9.59 o 
   7   3  17        0.23       -2.10      2.10 o 
   8   3  17       83.19       76.40      5.65 o 
 -10   4  17       18.41       13.40      5.68 o 
  -9   4  17        0.00        1.08      2.87 o 
  -8   4  17       95.84       88.03      8.99 o 
  -7   4  17        4.50        3.22      3.79 o 
  -6   4  17      300.20      285.61     16.85 o 
  -5   4  17      279.71      265.02     22.66 o 
  -4   4  17      354.42      329.12      7.15 o 
  -3   4  17       11.28       21.38      2.06 o 
  -2   4  17       60.80       66.91      2.24 o 
  -1   4  17        3.57        3.25      1.25 o 
   0   4  17     1315.55     1262.29     12.47 o 
   1   4  17      319.61      326.71      4.55 o 
   2   4  17      108.78       97.12      2.99 o 
   3   4  17      291.69      271.85      5.59 o 
   4   4  17      139.45      137.80      4.62 o 
   5   4  17        8.74        7.64      1.47 o 
   6   4  17       66.92       68.71      3.47 o 
   7   4  17       19.13       16.08      2.19 o 
   8   4  17       40.52       49.30      4.94 o 
  -9   5  17        1.30        9.43      4.91 o 
  -8   5  17        0.57        3.07      4.07 o 
  -7   5  17       26.06       26.79      6.61 o 
  -6   5  17        0.01       -1.16      3.23 o 
  -5   5  17        3.02        3.11      1.53 o 
  -4   5  17       52.16       73.01     11.74 o 
  -3   5  17      231.33      178.50      5.27 o 
  -2   5  17      206.76      222.11      4.58 o 
  -1   5  17       29.55       31.80      1.95 o 
   0   5  17       14.99       16.04      1.58 o 
   1   5  17        3.08        1.48      1.38 o 
   2   5  17      141.55      130.11      3.83 o 
   3   5  17     1240.63     1231.90     15.22 o 
   4   5  17       55.90       52.94      3.09 o 
   5   5  17        4.02        3.03      1.78 o 
   6   5  17       40.42       46.93      3.75 o 
   7   5  17       54.99       51.41      3.29 o 
   8   5  17       17.43       12.95      3.48 o 
  -9   6  17        3.03        7.02      5.45 o 
  -8   6  17       10.30        7.22      4.76 o 
  -7   6  17       24.52       13.69      8.71 o 
  -6   6  17        7.00        0.94      3.60 o 
  -5   6  17      113.21      121.63      4.77 o 
  -4   6  17       44.78       47.11      3.65 o 
  -3   6  17      129.96      117.86      5.68 o 
  -2   6  17      115.27       86.48      3.40 o 
  -1   6  17      165.74      137.91      3.94 o 
   0   6  17       21.44       23.10      2.18 o 
   1   6  17      585.99      522.45      7.93 o 
   2   6  17        5.30        1.64      1.37 o 
   3   6  17      217.33      214.74      5.19 o 
   4   6  17       14.16       18.66      2.25 o 
   5   6  17        4.39        3.75      2.32 o 
   6   6  17       86.61       99.92      5.17 o 
   7   6  17       35.86       39.66      3.66 o 
  -8   7  17        1.22       -1.70      4.44 o 
  -7   7  17      186.40      211.05     11.80 o 
  -6   7  17        0.01        0.61      1.72 o 
  -5   7  17       13.54       16.49      2.66 o 
  -4   7  17       33.62       31.95      3.78 o 
  -3   7  17       47.53       48.92      5.91 o 
  -2   7  17       31.99       32.12      2.69 o 
  -1   7  17      165.38      158.95      5.05 o 
   0   7  17      114.67       93.29      3.84 o 
   1   7  17        2.01        3.29      1.99 o 
   2   7  17        0.90        1.28      2.08 o 
   3   7  17        6.20        3.58      1.89 o 
   4   7  17       55.62       62.64      3.57 o 
   5   7  17      206.67      218.80      7.26 o 
   6   7  17       37.96       46.11      4.10 o 
  -7   8  17        3.02        5.10      7.51 o 
  -6   8  17       42.10       36.60      3.68 o 
  -5   8  17       43.59       43.43      4.87 o 
  -4   8  17      199.20      218.14     10.33 o 
  -3   8  17       15.62       17.11      4.44 o 
  -2   8  17        9.43        8.99      2.18 o 
  -1   8  17        1.42        3.51      2.07 o 
   0   8  17       11.34       10.55      3.26 o 
   1   8  17       20.18       19.71      5.54 o 
   2   8  17       47.01       45.28      3.48 o 
   3   8  17       63.23       61.75      4.76 o 
   4   8  17        9.15        9.39      2.64 o 
   5   8  17       41.60       66.04      7.26 o 
  -4   9  17      176.53      192.20     10.21 o 
  -3   9  17       11.02       12.24      4.83 o 
  -2   9  17       56.97       65.25      4.35 o 
  -1   9  17       21.79       25.83      3.08 o 
   0   9  17       68.95       71.28      5.49 o 
   1   9  17       19.70       12.61      3.33 o 
   2   9  17       74.47       88.65     15.37 o 
   3   9  17       38.49       40.80      4.42 o 
 -11   0  18       34.55       39.60     17.56 o 
 -10   0  18        1.60       -2.08      3.83 o 
  -9   0  18      274.45      277.76     17.42 o 
  -8   0  18      538.84      567.86     25.17 o 
  -7   0  18      203.69      207.19     13.51 o 
  -6   0  18      385.94      389.64     18.03 o 
  -5   0  18        0.61        6.41      3.30 o 
  -4   0  18       36.73       63.87      6.12 o 
  -2   0  18     1296.64     1404.27     18.32 o 
  -1   0  18       88.56      105.14      2.89 o 
   0   0  18        8.91       18.77      1.52 o 
   1   0  18      275.59      224.73      4.85 o 
   2   0  18     1656.29     1612.42     20.01 o 
   3   0  18      451.87      418.74      6.85 o 
   4   0  18      329.22      292.58      7.12 o 
   5   0  18      335.35      305.24      6.92 o 
   6   0  18       41.12       38.45      2.43 o 
   7   0  18       86.61       83.27      5.20 o 
   8   0  18       76.25       82.36      5.58 o 
   9   0  18       57.15       58.78     12.03 o 
 -11   1  18       71.78       62.84      8.59 o 
 -10   1  18       61.45       58.57      5.43 o 
  -9   1  18        0.32       -2.64      2.64 o 
  -8   1  18       14.26       24.25      4.67 o 
  -7   1  18       46.66       45.23      6.11 o 
  -6   1  18      295.57      289.82     14.30 o 
  -5   1  18      114.48      129.41      6.46 o 
  -4   1  18        6.54        9.05      3.08 o 
  -3   1  18      827.06      846.78     15.61 o 
  -2   1  18     2458.23     2510.05     28.25 o 
  -1   1  18     2876.73     3007.92     30.27 o 
   0   1  18       15.00       18.57      1.15 o 
   1   1  18       70.53       66.14      1.67 o 
   2   1  18       81.94       76.08      2.48 o 
   3   1  18     2327.39     2275.46     20.77 o 
   4   1  18      770.34      670.35      7.85 o 
   5   1  18      193.04      193.60      3.58 o 
   6   1  18        9.91        7.05      1.43 o 
   7   1  18        0.25        0.56      1.62 o 
   8   1  18       26.33       25.06      2.84 o 
   9   1  18      108.91      102.65      5.18 o 
 -11   2  18       12.11        4.94      5.26 o 
 -10   2  18        3.89        5.55      4.59 o 
  -9   2  18       57.49       68.38      8.16 o 
  -8   2  18       67.55       65.85      6.72 o 
  -7   2  18        3.59        7.14      2.19 o 
  -6   2  18       67.41       63.71      5.67 o 
  -5   2  18       75.64       83.57      5.26 o 
  -4   2  18       47.56       53.92      5.64 o 
  -3   2  18       29.52       37.02      2.30 o 
  -2   2  18        2.36        0.80      0.71 o 
  -1   2  18      221.07      211.87      2.98 o 
   0   2  18        1.07        1.56      0.63 o 
   1   2  18       77.51       77.25      1.97 o 
   2   2  18      540.45      548.76      7.09 o 
   3   2  18       21.78       21.47      1.37 o 
   4   2  18       22.50       17.71      1.46 o 
   5   2  18        3.11        1.77      1.29 o 
   6   2  18        3.12        3.91      1.44 o 
   7   2  18        0.21       -0.89      1.86 o 
   8   2  18       29.76       25.84      2.89 o 
   9   2  18       59.65       53.15      5.13 o 
 -10   3  18        4.47        1.55      4.87 o 
  -9   3  18       30.23       28.47      5.96 o 
  -8   3  18      594.78      588.75     19.64 o 
  -7   3  18      135.73      137.08      8.37 o 
  -6   3  18       58.68       52.65      6.28 o 
  -5   3  18       20.45       15.21      3.05 o 
  -4   3  18       51.29       58.85      2.61 o 
  -3   3  18      512.21      481.47     12.45 o 
  -2   3  18      110.33      113.08      2.60 o 
  -1   3  18     2695.98     2687.00     26.28 o 
   0   3  18      141.63      148.61      4.20 o 
   1   3  18     2589.91     2540.39     23.05 o 
   2   3  18     2909.53     2815.09     25.82 o 
   3   3  18      550.50      541.45      6.56 o 
   4   3  18      125.58      122.75      3.33 o 
   5   3  18      141.78      124.82      4.08 o 
   6   3  18        0.03        0.58      1.81 o 
   7   3  18        0.00        0.36      1.52 o 
   8   3  18       22.73       20.07      3.79 o 
 -10   4  18      201.45      190.02     13.03 o 
  -9   4  18       75.53       74.14      8.71 o 
  -8   4  18       75.63       63.33      7.89 o 
  -7   4  18      165.18      152.37      9.65 o 
  -6   4  18        8.34       -2.49      3.94 o 
  -5   4  18       28.82       37.66      4.27 o 
  -4   4  18      106.03      119.72      4.04 o 
  -3   4  18       86.10       86.77      4.06 o 
  -2   4  18        8.34        7.00      1.41 o 
  -1   4  18     1378.12     1300.41     20.07 o 
   0   4  18      167.07      165.93      3.03 o 
   1   4  18      913.40      886.62      9.46 o 
   2   4  18      623.23      527.44      7.00 o 
   3   4  18       15.68       14.07      1.64 o 
   4   4  18        8.75        6.50      1.41 o 
   5   4  18        4.38        1.75      1.33 o 
   6   4  18      198.19      185.98      5.64 o 
   7   4  18        0.83        1.89      1.80 o 
   8   4  18       88.41       95.04      6.48 o 
  -9   5  18       27.27       31.46      6.75 o 
  -8   5  18        3.99        2.74      4.33 o 
  -7   5  18       66.68       77.84     12.29 o 
  -6   5  18       45.78       36.51      5.72 o 
  -5   5  18       95.12       84.53      3.79 o 
  -4   5  18      190.30      188.70      6.60 o 
  -3   5  18       26.15       18.39      2.27 o 
  -2   5  18        0.86        1.07      1.10 o 
  -1   5  18      255.21      239.85      4.67 o 
   0   5  18      115.57      106.74      3.50 o 
   1   5  18       15.65       16.03      1.51 o 
   2   5  18      149.51      165.80      4.06 o 
   3   5  18      277.90      250.88      5.87 o 
   4   5  18      253.00      253.53      5.92 o 
   5   5  18       11.42       11.56      1.93 o 
   6   5  18       45.92       48.25      3.80 o 
   7   5  18       29.72       30.55      3.21 o 
  -9   6  18        2.69        1.05      5.84 o 
  -8   6  18        0.23       -2.60      4.10 o 
  -7   6  18        3.88        0.03      3.91 o 
  -6   6  18       89.36       82.43      8.11 o 
  -5   6  18        3.03        2.65      1.80 o 
  -4   6  18       61.41       55.20      3.91 o 
  -3   6  18       31.52       26.55      3.84 o 
  -2   6  18       14.21       14.73      2.35 o 
  -1   6  18       23.23       26.46      2.17 o 
   0   6  18      142.11      132.36      4.09 o 
   1   6  18       42.39       26.92      2.09 o 
   2   6  18        9.46       11.94      1.71 o 
   3   6  18       14.75        9.09      1.72 o 
   4   6  18       68.25       78.70      3.63 o 
   5   6  18       41.28       39.37      2.61 o 
   6   6  18      220.82      242.96      7.56 o 
   7   6  18      152.85      150.98      9.28 o 
  -8   7  18        0.41        1.25      5.32 o 
  -7   7  18      189.12      196.65     24.88 o 
  -6   7  18      204.01      202.82      5.77 o 
  -5   7  18        0.40        0.07      1.92 o 
  -4   7  18       52.51       52.77      5.43 o 
  -3   7  18        0.89       -0.46      2.65 o 
  -2   7  18        3.20        4.28      2.04 o 
  -1   7  18       92.17       81.50      8.06 o 
   0   7  18      102.51       82.28      5.35 o 
   1   7  18        0.42       -0.43      2.47 o 
   2   7  18        0.01       -0.82      1.54 o 
   3   7  18      123.98      144.13      4.63 o 
   4   7  18       20.26       21.33      2.52 o 
   5   7  18       23.57       24.49      3.43 o 
   6   7  18        0.14       -4.26      4.26 o 
  -6   8  18       12.66        4.66      2.54 o 
  -5   8  18       54.36       50.18      5.00 o 
  -4   8  18       11.03       12.22      3.84 o 
  -3   8  18        0.37       -2.97      2.97 o 
  -2   8  18        1.44        2.89      2.16 o 
  -1   8  18        2.00        3.26      2.05 o 
   0   8  18        0.45       -0.92      1.98 o 
   1   8  18       14.01        4.37      7.38 o 
   2   8  18        0.55       -1.82      1.82 o 
   3   8  18      182.21      176.86      5.35 o 
   4   8  18      116.17      118.76      6.12 o 
  -4   9  18       18.89       21.85      4.78 o 
  -3   9  18      131.88      133.66      9.23 o 
  -2   9  18       11.50       12.77      2.76 o 
  -1   9  18      112.96      109.57      5.09 o 
   0   9  18        0.90        3.32      2.91 o 
   1   9  18        4.35        5.47      3.17 o 
   2   9  18        2.09        5.49      3.16 o 
   3   9  18        8.45        9.94      3.47 o 
 -11   1  19       22.00       27.05      8.37 o 
 -10   1  19        0.07        2.51      3.02 o 
  -9   1  19       55.65       59.35      6.81 o 
  -8   1  19        1.20        5.52      3.34 o 
  -7   1  19       61.11       76.50      6.77 o 
  -6   1  19        7.00       10.19      3.00 o 
  -5   1  19       37.27       50.56      4.85 o 
  -4   1  19        3.20        6.70      2.73 o 
  -3   1  19      160.84      170.17      4.97 o 
  -2   1  19       41.93       56.75      1.76 o 
  -1   1  19      241.61      282.79      4.49 o 
   0   1  19       18.40       17.84      1.19 o 
   1   1  19        1.93        2.23      0.75 o 
   2   1  19     1177.23     1079.46     10.69 o 
   3   1  19      162.21      158.73      2.92 o 
   4   1  19      726.17      628.39      7.53 o 
   5   1  19       17.87       22.94      1.60 o 
   6   1  19        0.49       -0.14      1.04 o 
   7   1  19       55.93       61.42      3.74 o 
   8   1  19       53.21       50.58      3.58 o 
   9   1  19       41.69       42.57      4.22 o 
 -10   2  19       23.43       16.92      5.64 o 
  -9   2  19       94.91      103.63      9.01 o 
  -8   2  19        9.66        9.57      3.66 o 
  -7   2  19       12.07        8.26      3.16 o 
  -6   2  19        3.00        2.87      2.47 o 
  -5   2  19       38.04       38.60      4.28 o 
  -4   2  19      107.48      111.56      5.64 o 
  -3   2  19       66.42       75.42      2.95 o 
  -2   2  19       67.86       57.04      2.07 o 
  -1   2  19      108.05       92.62      2.11 o 
   0   2  19        5.16        2.99      0.67 o 
   1   2  19     1799.85     1792.91     17.78 o 
   2   2  19      734.43      665.38      7.20 o 
   3   2  19       60.06       71.17      2.15 o 
   4   2  19       23.77       30.72      1.82 o 
   5   2  19      161.69      160.45      4.10 o 
   6   2  19       71.19       67.61      3.31 o 
   7   2  19       16.39       19.50      2.82 o 
   8   2  19        0.57       -1.47      1.98 o 
 -10   3  19        2.81        5.19      4.76 o 
  -9   3  19       92.26      100.55      9.91 o 
  -8   3  19       83.80       92.39      9.06 o 
  -7   3  19       77.25       80.11      7.03 o 
  -6   3  19      273.85      275.60     10.64 o 
  -5   3  19        1.53        0.67      2.00 o 
  -4   3  19      415.52      408.93      8.00 o 
  -3   3  19        0.11        0.28      1.51 o 
  -2   3  19      451.06      429.04      9.74 o 
  -1   3  19       38.03       36.25      3.28 o 
   0   3  19      440.31      440.84      5.36 o 
   1   3  19      588.91      550.22      6.81 o 
   2   3  19     1106.25     1001.24      9.70 o 
   3   3  19      297.52      264.08      4.45 o 
   4   3  19        0.23       -0.54      1.33 o 
   5   3  19        8.69        6.93      1.60 o 
   6   3  19       93.56       91.09      4.04 o 
   7   3  19       24.85       23.35      2.29 o 
   8   3  19      132.23      146.56      6.91 o 
 -10   4  19      150.14      151.89     12.59 o 
  -9   4  19       45.68       35.93      6.85 o 
  -8   4  19        4.54        4.79      4.18 o 
  -7   4  19       51.68       50.73      9.09 o 
  -6   4  19      100.11      104.14     11.55 o 
  -5   4  19       25.64       22.14      4.57 o 
  -4   4  19      271.85      254.22      6.23 o 
  -3   4  19      111.69      113.05      5.39 o 
  -2   4  19      121.45      134.52      3.30 o 
  -1   4  19     1416.63     1299.57     15.34 o 
   0   4  19      303.21      319.26      4.88 o 
   1   4  19      422.24      426.45      7.06 o 
   2   4  19        5.61        9.97      1.34 o 
   3   4  19       11.51       10.73      1.58 o 
   4   4  19       93.98       80.33      2.92 o 
   5   4  19       31.17       25.87      2.03 o 
   6   4  19       25.58       27.28      2.59 o 
   7   4  19       88.39       97.92      4.00 o 
   8   4  19        4.63        7.21      3.28 o 
  -9   5  19       88.10      102.50     10.35 o 
  -8   5  19       29.46       22.74      6.04 o 
  -7   5  19        1.27        4.57      4.00 o 
  -6   5  19       71.81       62.35      7.01 o 
  -5   5  19       26.03       29.50      5.87 o 
  -4   5  19      202.85      176.28      6.47 o 
  -3   5  19      326.97      301.62      7.33 o 
  -2   5  19        1.70        5.29      1.69 o 
  -1   5  19       78.62       51.89      2.44 o 
   0   5  19      828.84      801.46     11.84 o 
   1   5  19        1.07       -1.09      1.09 o 
   2   5  19       70.90       68.71      2.86 o 
   3   5  19        0.20        1.62      1.41 o 
   4   5  19       30.26       27.02      2.49 o 
   5   5  19        7.48        9.55      2.37 o 
   6   5  19       31.90       38.76      3.95 o 
   7   5  19        4.14        5.52      2.45 o 
  -9   6  19       43.93       51.49      8.97 o 
  -8   6  19       48.26       50.26      7.62 o 
  -7   6  19        3.72        5.05      4.91 o 
  -6   6  19       53.19       60.83      9.77 o 
  -5   6  19      113.77      110.26      5.13 o 
  -4   6  19        0.15       -2.28      2.28 o 
  -3   6  19      136.00      136.02      6.33 o 
  -2   6  19       12.96        7.09      2.76 o 
  -1   6  19       17.76       24.22      2.14 o 
   0   6  19       39.13       37.01      2.63 o 
   1   6  19        0.47       -1.24      1.24 o 
   2   6  19       40.93       40.13      2.75 o 
   3   6  19       32.05       39.01      3.16 o 
   4   6  19        3.57        1.86      1.80 o 
   5   6  19        0.79        0.26      1.64 o 
   6   6  19       41.91       44.84      4.05 o 
  -8   7  19        7.39        9.33      5.58 o 
  -7   7  19        7.18       11.40      4.99 o 
  -6   7  19       21.62       30.85      5.83 o 
  -5   7  19        6.55        4.44      2.27 o 
  -4   7  19        4.95        4.24      2.75 o 
  -3   7  19        2.77        3.35      3.10 o 
  -2   7  19        1.58        1.16      2.32 o 
  -1   7  19        6.43        2.53      2.21 o 
   0   7  19       69.11       58.81      3.84 o 
   1   7  19      102.08       92.00      4.54 o 
   2   7  19       16.77       17.02      2.66 o 
   3   7  19        0.98        0.78      2.00 o 
   4   7  19       64.17       64.22      3.75 o 
   5   7  19        7.58        5.19      2.74 o 
  -6   8  19       73.49       73.43      4.67 o 
  -5   8  19        2.17        1.35      2.79 o 
  -4   8  19      135.86      126.63      7.91 o 
  -3   8  19      116.79      104.89      8.12 o 
  -2   8  19       73.33       88.83      9.90 o 
  -1   8  19        5.91        2.96      2.43 o 
   0   8  19        3.54        4.29      2.30 o 
   1   8  19        5.03        5.24      2.78 o 
   2   8  19       17.44       11.99      2.37 o 
   3   8  19       15.84        8.98      2.43 o 
   4   8  19        1.60        6.14      2.58 o 
  -4   9  19      455.40      476.54     17.15 o 
  -3   9  19       80.15       73.41      7.79 o 
  -2   9  19       69.26       79.17      4.52 o 
  -1   9  19       20.17       24.53      5.79 o 
   0   9  19      226.12      224.03      8.30 o 
   1   9  19      100.77      112.07      6.50 o 
   2   9  19      167.63      177.84      7.68 o 
 -11   0  20        3.20        5.24      5.13 o 
 -10   0  20       53.56       58.09     13.75 o 
  -9   0  20      182.51      189.63     14.76 o 
  -8   0  20       59.64       85.14     10.98 o 
  -7   0  20      704.49      742.33     29.11 o 
  -6   0  20      655.57      617.25     24.56 o 
  -5   0  20      121.48      125.35      9.26 o 
  -4   0  20      415.90      433.47     17.43 o 
  -3   0  20       42.80       56.80      2.61 o 
  -2   0  20       18.87       20.39      2.53 o 
  -1   0  20     1498.95     1642.46     22.94 o 
   0   0  20       66.82       89.70      2.97 o 
   1   0  20      326.46      365.78      6.96 o 
   2   0  20       53.47       43.21      2.55 o 
   3   0  20       93.79       70.16      2.70 o 
   4   0  20      365.92      324.95      9.08 o 
   5   0  20        8.08        9.71      2.00 o 
   6   0  20        8.80       15.42      2.66 o 
   7   0  20       91.35       92.73      8.45 o 
   8   0  20      158.04      151.17      8.27 o 
 -11   1  20       72.36       66.90      8.94 o 
 -10   1  20       12.91       16.94      3.81 o 
  -9   1  20      134.55      142.85      9.25 o 
  -8   1  20       11.66       14.42      4.12 o 
  -7   1  20       47.32       53.23      5.78 o 
  -6   1  20      171.10      172.48     13.03 o 
  -5   1  20        5.97        7.99      2.54 o 
  -4   1  20      163.05      161.28      9.40 o 
  -3   1  20      510.27      509.15     10.49 o 
  -2   1  20        4.88        3.70      1.16 o 
  -1   1  20       24.62       16.62      1.12 o 
   0   1  20       75.06       74.01      2.03 o 
   1   1  20       74.19       83.55      2.14 o 
   2   1  20      230.73      201.38      3.37 o 
   3   1  20       17.73       17.64      1.42 o 
   4   1  20      257.28      214.89      3.80 o 
   5   1  20      254.28      236.51      4.12 o 
   6   1  20        2.90        2.16      1.13 o 
   7   1  20       36.90       33.53      2.92 o 
   8   1  20       26.72       25.25      2.94 o 
 -10   2  20      457.54      435.18     43.98 o 
  -9   2  20       26.36       25.01      5.95 o 
  -8   2  20       23.72       27.35      5.71 o 
  -7   2  20       18.36       18.21      4.09 o 
  -6   2  20       95.30       85.86      6.31 o 
  -5   2  20       33.18       33.78      4.19 o 
  -4   2  20      364.08      364.02     12.98 o 
  -3   2  20       77.89       65.87      2.93 o 
  -2   2  20      590.63      586.96      8.60 o 
  -1   2  20       75.16       80.62      2.02 o 
   0   2  20      133.85      122.10      3.58 o 
   1   2  20      948.94      867.24      9.56 o 
   2   2  20      393.74      357.37      4.45 o 
   3   2  20      382.80      363.68      5.02 o 
   4   2  20      236.04      188.69      3.84 o 
   5   2  20        4.21        1.79      1.28 o 
   6   2  20      119.37      112.67      3.97 o 
   7   2  20        1.38        0.01      2.38 o 
   8   2  20       40.28       44.49      4.06 o 
 -10   3  20       24.90       25.70     10.70 o 
  -9   3  20       17.96       10.03      5.22 o 
  -8   3  20       90.23      104.02     13.14 o 
  -7   3  20       70.14       73.42      6.85 o 
  -6   3  20      106.13      102.88      7.00 o 
  -5   3  20        6.78        3.82      2.50 o 
  -4   3  20       60.86       67.66      4.50 o 
  -3   3  20       96.11      102.37      3.69 o 
  -2   3  20       96.08       91.21      2.50 o 
  -1   3  20     1739.38     1742.69     22.35 o 
   0   3  20      448.12      429.40      5.32 o 
   1   3  20      425.16      409.88      5.26 o 
   2   3  20     2123.35     1979.07     18.68 o 
   3   3  20       74.99       76.38      2.49 o 
   4   3  20       78.92       78.90      2.91 o 
   5   3  20       32.24       31.00      2.16 o 
   6   3  20        0.01        1.00      1.64 o 
   7   3  20       41.72       55.77      3.31 o 
   8   3  20      231.88      234.28      8.67 o 
 -10   4  20      100.00       88.96     12.26 o 
  -9   4  20       62.52       60.19      9.02 o 
  -8   4  20        3.74        1.51      4.24 o 
  -7   4  20        1.24        6.25      5.34 o 
  -6   4  20        0.15       -0.02      4.46 o 
  -5   4  20      282.16      253.78      9.69 o 
  -4   4  20      338.73      314.91      7.22 o 
  -3   4  20      105.42      109.16      4.14 o 
  -2   4  20       50.76       55.69      2.23 o 
  -1   4  20       21.48       14.26      1.50 o 
   0   4  20       35.50       35.59      2.33 o 
   1   4  20     3132.78     3007.56     27.41 o 
   2   4  20      256.73      269.81      5.15 o 
   3   4  20      183.46      183.64      4.79 o 
   4   4  20       40.69       34.25      2.60 o 
   5   4  20       28.28       25.07      2.33 o 
   6   4  20      210.96      215.55      5.75 o 
   7   4  20       69.62       69.38      3.63 o 
   8   4  20        0.22       -1.00      2.80 o 
  -9   5  20       13.05       10.60      5.50 o 
  -8   5  20       12.37       11.47      5.16 o 
  -7   5  20        2.33        4.47      4.05 o 
  -6   5  20       10.70       10.01      5.46 o 
  -5   5  20        0.08        0.52      1.51 o 
  -4   5  20       11.46        3.48      1.90 o 
  -3   5  20       73.20       60.12      3.55 o 
  -2   5  20       49.13       42.58      2.33 o 
  -1   5  20      414.36      384.02      6.37 o 
   0   5  20      386.31      360.78      6.85 o 
   1   5  20        1.63        0.40      1.22 o 
   2   5  20       14.32       16.91      1.83 o 
   3   5  20      198.59      192.64      5.70 o 
   4   5  20        2.19        2.37      1.72 o 
   5   5  20       16.00       15.05      2.16 o 
   6   5  20        5.03        7.59      2.85 o 
   7   5  20       20.50       20.76      6.29 o 
  -8   6  20       13.31        6.85      4.95 o 
  -7   6  20       45.57       45.27      8.37 o 
  -6   6  20      122.28      122.44      9.87 o 
  -5   6  20       36.42       32.77      6.82 o 
  -4   6  20        1.59       -0.65      2.71 o 
  -3   6  20        9.27        8.89      2.83 o 
  -2   6  20      129.03      119.62      7.46 o 
  -1   6  20        0.06        0.47      1.40 o 
   0   6  20        0.66        1.18      1.57 o 
   1   6  20       53.32       49.12      2.64 o 
   2   6  20        1.19       -1.32      1.54 o 
   3   6  20       38.23       38.19      2.57 o 
   4   6  20       37.61       37.96      2.98 o 
   5   6  20       25.74       29.08      2.57 o 
   6   6  20       12.71       15.54      3.01 o 
  -7   7  20        0.02        4.79      4.80 o 
  -6   7  20      594.70      599.63     20.12 o 
  -5   7  20        0.27       -0.78      2.15 o 
  -4   7  20        0.16       -2.38      2.38 o 
  -3   7  20       29.80       26.97      4.89 o 
  -2   7  20        8.12        8.67      2.22 o 
  -1   7  20       80.86       78.74      3.98 o 
   0   7  20        4.38        0.19      1.68 o 
   1   7  20      127.72      124.84      5.10 o 
   2   7  20       18.87       15.70      2.32 o 
   3   7  20       79.12       86.24      4.02 o 
   4   7  20      188.03      199.59      7.24 o 
   5   7  20       69.08       73.10      5.03 o 
  -5   8  20       22.60       28.86      4.33 o 
  -4   8  20       13.94       19.80      4.27 o 
  -3   8  20      151.50      132.50      8.98 o 
  -2   8  20      110.92      124.69      5.09 o 
  -1   8  20      190.87      177.94      5.81 o 
   0   8  20       13.01        8.93      2.54 o 
   1   8  20        1.12       -3.96      4.38 o 
   2   8  20      199.16      224.49      6.05 o 
   3   8  20        8.59       11.37      3.78 o 
   4   8  20       81.86       92.57      7.69 o 
  -3   9  20        1.88       10.45      4.63 o 
  -2   9  20      137.56      152.87      5.75 o 
  -1   9  20        4.01        4.04      2.50 o 
   0   9  20       37.52       41.67      8.16 o 
   1   9  20       39.92       40.57      4.52 o 
   2   9  20       41.35       49.05      6.73 o 
 -11   1  21        2.23        0.36      7.65 o 
 -10   1  21      169.21      174.11      8.09 o 
  -9   1  21       43.82       49.32      6.77 o 
  -8   1  21      116.95      120.34      8.06 o 
  -7   1  21       22.50       25.58      4.45 o 
  -6   1  21        7.12       12.35      3.30 o 
  -5   1  21       84.97       92.24      8.24 o 
  -4   1  21      227.69      227.33     11.53 o 
  -3   1  21      152.22      141.20      4.45 o 
  -2   1  21       90.72       97.49      3.41 o 
  -1   1  21       59.23       63.99      2.73 o 
   0   1  21      348.58      332.82      4.91 o 
   1   1  21       94.04       95.12      2.33 o 
   2   1  21        1.24        0.96      1.10 o 
   3   1  21       35.77       31.52      1.80 o 
   4   1  21       82.79       73.59      3.55 o 
   5   1  21       20.56       15.45      1.50 o 
   6   1  21      139.53      145.01      3.56 o 
   7   1  21        6.96        8.51      2.16 o 
   8   1  21        0.42       -2.04      2.04 o 
 -10   2  21       69.06       80.49     11.61 o 
  -9   2  21       21.11       20.25      4.51 o 
  -8   2  21       36.42       37.80      5.74 o 
  -7   2  21        0.01       -1.82      2.69 o 
  -6   2  21       10.71       11.78      3.16 o 
  -5   2  21      585.37      581.29     16.09 o 
  -4   2  21     1276.02     1208.44     26.49 o 
  -3   2  21     2144.90     2168.87     31.87 o 
  -2   2  21      222.17      220.41      4.37 o 
  -1   2  21        0.30        2.60      0.78 o 
   0   2  21        6.24       12.39      1.08 o 
   1   2  21     2465.55     2358.26     23.00 o 
   2   2  21     1024.71      962.56      9.40 o 
   3   2  21      417.80      367.12      6.55 o 
   4   2  21      485.51      402.63      6.10 o 
   5   2  21        4.88        3.35      1.35 o 
   6   2  21        0.99        0.56      1.25 o 
   7   2  21      171.19      173.77      5.99 o 
   8   2  21      116.71      111.45      9.12 o 
 -10   3  21       21.85       25.20      6.68 o 
  -9   3  21       57.37       52.03      7.63 o 
  -8   3  21       48.69       36.28      8.70 o 
  -7   3  21       35.79       37.17      5.10 o 
  -6   3  21        2.14        0.90      2.43 o 
  -5   3  21       74.59       85.98      5.59 o 
  -4   3  21      210.48      222.96      5.47 o 
  -3   3  21      112.18      106.82      5.47 o 
  -2   3  21      909.33      874.03     12.12 o 
  -1   3  21     1686.25     1677.09     18.96 o 
   0   3  21        0.07        0.39      0.83 o 
   1   3  21     1242.73     1149.85     11.68 o 
   2   3  21       12.53       22.23      1.48 o 
   3   3  21       48.51       41.25      2.33 o 
   4   3  21      296.66      275.76      5.35 o 
   5   3  21       19.32       15.80      1.81 o 
   6   3  21       50.75       59.62      4.65 o 
   7   3  21       26.26       24.29      2.62 o 
   8   3  21        0.91        1.18      2.93 o 
 -10   4  21       37.30       28.09      6.88 o 
  -9   4  21      108.37      112.76     10.76 o 
  -8   4  21       30.54       30.25      6.33 o 
  -7   4  21        0.05        3.09      5.10 o 
  -6   4  21       22.19       23.93      6.78 o 
  -5   4  21       38.04       35.11     10.11 o 
  -4   4  21        6.24        8.19      1.72 o 
  -3   4  21      679.15      650.89     12.27 o 
  -2   4  21       38.26       42.93      2.24 o 
  -1   4  21      565.00      572.10      8.16 o 
   0   4  21     1875.78     1792.46     18.48 o 
   1   4  21       55.94       57.92      2.90 o 
   2   4  21       43.90       41.50      2.39 o 
   3   4  21       68.59       67.79      2.97 o 
   4   4  21      151.03      162.41      4.71 o 
   5   4  21        2.23        2.25      1.70 o 
   6   4  21       25.34       23.35      3.10 o 
   7   4  21       49.00       48.80      3.77 o 
  -9   5  21       24.08       18.71      6.13 o 
  -8   5  21      143.32      162.04     15.04 o 
  -7   5  21        3.09        6.57      5.42 o 
  -6   5  21      123.18      127.00     11.99 o 
  -5   5  21       62.70       56.60      3.29 o 
  -4   5  21       17.89       15.07      2.18 o 
  -3   5  21        8.88        5.67      1.78 o 
  -2   5  21       61.13       68.72      2.81 o 
  -1   5  21       60.17       53.89      2.55 o 
   0   5  21       92.71       76.85      3.23 o 
   1   5  21      275.68      240.25      4.85 o 
   2   5  21        0.25       -1.27      1.27 o 
   3   5  21       40.10       36.31      2.47 o 
   4   5  21       54.86       59.66      3.56 o 
   5   5  21       11.19       13.81      2.21 o 
   6   5  21       84.41       89.11      4.97 o 
   7   5  21       10.45        3.36      3.19 o 
  -8   6  21        1.70        3.53      4.86 o 
  -7   6  21       15.13       16.31      6.16 o 
  -6   6  21        9.19       13.33      4.63 o 
  -5   6  21       20.54       17.61      2.66 o 
  -4   6  21        1.11       -0.53      2.15 o 
  -3   6  21        6.72        5.58      3.02 o 
  -2   6  21        1.58        1.46      2.45 o 
  -1   6  21      118.11      101.10      3.68 o 
   0   6  21       29.92       29.14      2.49 o 
   1   6  21       31.47       37.79      2.82 o 
   2   6  21        5.71        3.26      1.78 o 
   3   6  21       75.37       85.89      3.71 o 
   4   6  21      151.89      160.89      5.02 o 
   5   6  21       81.43       91.96      3.83 o 
   6   6  21        7.83        4.18      2.60 o 
  -7   7  21        7.07        1.93      5.92 o 
  -6   7  21       50.59       74.97     13.20 o 
  -5   7  21        4.01        1.62      3.43 o 
  -4   7  21       26.96       29.97      4.51 o 
  -3   7  21      215.14      211.85     10.42 o 
  -2   7  21       23.57       19.07      3.11 o 
  -1   7  21       93.23       93.38      4.34 o 
   0   7  21       46.93       45.87      3.17 o 
   1   7  21       40.64       38.89      3.54 o 
   2   7  21      181.62      195.75      5.47 o 
   3   7  21        2.11        0.79      1.97 o 
   4   7  21        0.87        7.83      2.54 o 
   5   7  21       92.77       88.19      5.33 o 
  -6   8  21      139.67      144.84      5.97 o 
  -5   8  21       19.10       13.31      3.58 o 
  -4   8  21       33.82       34.64      5.19 o 
  -3   8  21        0.01       -0.12      3.45 o 
  -2   8  21        0.76        8.97      2.76 o 
  -1   8  21       32.46       39.23      6.87 o 
   0   8  21       38.91       45.95      3.76 o 
   1   8  21       42.04       50.94      4.81 o 
   2   8  21       24.83       23.09      4.92 o 
   3   8  21      115.32      113.25      4.98 o 
   4   8  21       89.08       98.25      6.32 o 
  -3   9  21      255.05      281.56     13.62 o 
  -2   9  21      101.93      124.13      5.22 o 
  -1   9  21       52.56       57.38      4.14 o 
   0   9  21        6.67        8.20      3.23 o 
   1   9  21       50.86       49.81      5.02 o 
 -10   0  22        9.60        9.18      4.70 o 
  -9   0  22        0.01        8.16      5.96 o 
  -8   0  22      238.14      256.59     16.43 o 
  -7   0  22      185.58      168.41     12.60 o 
  -6   0  22       23.92       37.94      6.84 o 
  -5   0  22       12.67       16.81      4.59 o 
  -4   0  22       47.12       52.50      6.53 o 
  -3   0  22      294.12      262.12      7.44 o 
  -1   0  22      144.47      148.82      3.86 o 
   0   0  22      516.23      486.37      8.59 o 
   1   0  22      243.32      241.80      5.49 o 
   2   0  22     1538.49     1248.77     18.84 o 
   3   0  22       68.14       42.85      3.62 o 
   4   0  22       14.64       30.83      2.63 o 
   5   0  22       46.21       44.31      3.19 o 
   6   0  22      155.37      158.97      6.67 o 
   7   0  22        7.89        8.61      2.96 o 
   8   0  22      165.06      171.38      8.85 o 
 -10   1  22        5.98        2.66      3.75 o 
  -9   1  22        1.63        1.53      3.62 o 
  -8   1  22        1.52        6.11      3.57 o 
  -7   1  22       32.71       29.97      4.68 o 
  -6   1  22       10.82       12.78      5.09 o 
  -5   1  22      110.06      107.82      6.56 o 
  -4   1  22      335.71      334.20     10.69 o 
  -3   1  22        7.83       12.08      1.16 o 
  -2   1  22        7.02        4.02      2.53 o 
  -1   1  22      780.25      725.29      8.77 o 
   0   1  22       55.52       69.16      2.56 o 
   1   1  22      152.15      139.42      2.96 o 
   2   1  22      367.24      369.15      6.40 o 
   3   1  22      245.21      216.97      3.97 o 
   4   1  22        0.18        0.72      1.07 o 
   5   1  22       33.23       30.90      1.87 o 
   6   1  22       33.07       36.23      3.07 o 
   7   1  22       49.30       49.29      3.49 o 
   8   1  22        0.30       -1.96      1.96 o 
 -10   2  22      236.50      232.30     29.19 o 
  -9   2  22       63.82       69.53      7.78 o 
  -8   2  22       10.19        6.50      3.70 o 
  -7   2  22        6.50        6.00      6.50 o 
  -6   2  22        3.69        3.71      2.66 o 
  -5   2  22        1.23        0.99      2.29 o 
  -4   2  22      206.22      219.74     10.49 o 
  -3   2  22       28.71       48.60      2.82 o 
  -2   2  22      164.06      171.25      5.18 o 
  -1   2  22      259.62      263.37      4.49 o 
   0   2  22      931.80      901.71      9.33 o 
   1   2  22      193.98      195.67      3.33 o 
   2   2  22      127.65      103.43      2.38 o 
   3   2  22       94.44      124.75      2.85 o 
   4   2  22      171.68      165.11      4.47 o 
   5   2  22        4.52        8.35      2.84 o 
   6   2  22        5.14        1.88      1.70 o 
   7   2  22       79.63       79.85      3.49 o 
   8   2  22       67.94       74.45      5.00 o 
 -10   3  22       28.18       27.58      6.82 o 
  -9   3  22       21.49       25.55      7.46 o 
  -8   3  22       50.61       54.84     10.11 o 
  -7   3  22        6.31        2.49      3.09 o 
  -6   3  22       84.91       96.32     13.73 o 
  -5   3  22        0.54        2.00      2.25 o 
  -4   3  22       46.07       51.46      2.83 o 
  -3   3  22     1565.41     1501.45     23.53 o 
  -2   3  22      390.17      385.41      6.57 o 
  -1   3  22      689.61      675.80      9.02 o 
   0   3  22      277.12      261.63      4.42 o 
   1   3  22       16.92       15.39      1.32 o 
   2   3  22      345.55      317.05      4.67 o 
   3   3  22        1.30        2.18      1.28 o 
   4   3  22       72.97       55.82      3.13 o 
   5   3  22        1.20        0.99      1.41 o 
   6   3  22      102.60       98.27      4.05 o 
   7   3  22       50.65       49.98      3.21 o 
   8   3  22       11.51       10.52      3.57 o 
 -10   4  22       27.11       20.77      6.50 o 
  -9   4  22        0.08       -1.77      5.36 o 
  -8   4  22       54.52       43.00      8.18 o 
  -7   4  22       11.55        2.65      5.16 o 
  -6   4  22       11.23        7.14      3.27 o 
  -5   4  22       82.19       83.96      6.11 o 
  -4   4  22       10.74        8.57      1.74 o 
  -3   4  22       93.06       75.26      3.72 o 
  -2   4  22      188.59      177.65      4.17 o 
  -1   4  22     1041.78     1010.52     12.70 o 
   0   4  22     2188.27     2129.89     23.95 o 
   1   4  22      170.46      160.49      3.50 o 
   2   4  22      133.13      133.59      3.66 o 
   3   4  22        0.00       -1.09      1.28 o 
   4   4  22      264.70      288.03      6.99 o 
   5   4  22       17.27       19.84      2.33 o 
   6   4  22       71.60       94.97      4.93 o 
   7   4  22       12.66        6.77      3.76 o 
  -9   5  22        3.56       -0.77      4.55 o 
  -8   5  22        1.45       -1.93      4.12 o 
  -7   5  22      114.30      106.23     19.14 o 
  -6   5  22        5.23       10.75      5.86 o 
  -5   5  22       70.34       61.54      3.45 o 
  -4   5  22        0.00        0.39      1.52 o 
  -3   5  22       42.80       38.43      3.15 o 
  -2   5  22      103.10      102.87      3.99 o 
  -1   5  22       56.78       62.51      3.43 o 
   0   5  22      219.87      214.66      5.15 o 
   1   5  22       40.60       39.25      2.39 o 
   2   5  22       32.78       28.83      2.44 o 
   3   5  22        3.58        0.91      1.54 o 
   4   5  22       25.37       28.87      3.02 o 
   5   5  22      128.36      138.89      4.54 o 
   6   5  22       12.14       15.59      3.08 o 
   7   5  22        0.83       -4.53      4.53 o 
  -8   6  22      101.68       97.14     10.07 o 
  -7   6  22       11.05       15.84      5.24 o 
  -6   6  22       60.44       62.23      7.43 o 
  -5   6  22       25.71       21.66      2.82 o 
  -4   6  22        0.27       -0.91      3.97 o 
  -3   6  22       22.98       17.26      4.21 o 
  -2   6  22      324.38      301.78      6.71 o 
  -1   6  22       13.58       15.69      1.98 o 
   0   6  22       54.90       59.46      3.29 o 
   1   6  22       92.47       93.03      3.94 o 
   2   6  22      160.80      173.92      5.00 o 
   3   6  22        0.77        0.28      1.75 o 
   4   6  22       14.11       23.74      2.75 o 
   5   6  22        4.60        5.62      2.27 o 
   6   6  22        5.39        2.90      4.20 o 
  -7   7  22       46.86       46.27      7.46 o 
  -6   7  22       16.63       12.64      7.18 o 
  -5   7  22       63.93       68.12     10.06 o 
  -4   7  22       25.09       22.49      4.33 o 
  -3   7  22       74.45       84.89      7.06 o 
  -2   7  22       43.53       48.78      5.49 o 
  -1   7  22        5.55        0.29      1.88 o 
   0   7  22       40.92       37.80      3.84 o 
   1   7  22       14.44       15.07      2.72 o 
   2   7  22       26.37       32.41      2.92 o 
   3   7  22       45.71       48.89      3.36 o 
   4   7  22      470.51      492.54     10.82 o 
   5   7  22       45.11       51.83      9.99 o 
  -5   8  22       13.83        7.87      3.28 o 
  -4   8  22       31.73       30.37      5.09 o 
  -3   8  22      115.37      104.48      8.28 o 
  -2   8  22      203.88      202.86     11.06 o 
  -1   8  22        0.34       -1.65      2.03 o 
   0   8  22      149.55      168.14      8.43 o 
   1   8  22       32.68       37.51      5.27 o 
   2   8  22      121.62      121.17      8.98 o 
   3   8  22       21.58       19.74      2.85 o 
  -2   9  22        1.65        2.69      2.40 o 
  -1   9  22       22.98       31.87      3.50 o 
   0   9  22       49.67       45.05      8.18 o 
 -10   1  23       18.76       15.26      4.36 o 
  -9   1  23       53.24       60.03      7.41 o 
  -8   1  23       32.36       33.95      5.60 o 
  -7   1  23        5.29        5.06      3.15 o 
  -6   1  23      137.25      156.26      8.18 o 
  -5   1  23        4.12        6.81      3.19 o 
  -4   1  23      113.22      119.34      6.14 o 
  -3   1  23      736.28      756.74      8.95 o 
  -2   1  23       64.67       51.35      4.08 o 
  -1   1  23      103.11      103.77      2.50 o 
   0   1  23      683.84      625.94      7.49 o 
   1   1  23        8.27        8.34      1.08 o 
   2   1  23      461.32      327.84      4.97 o 
   3   1  23       70.35       70.75      2.40 o 
   4   1  23      106.36       89.72      2.82 o 
   5   1  23      212.02      211.80      4.35 o 
   6   1  23       65.23       68.09      3.94 o 
   7   1  23        1.08       -1.85      1.85 o 
   8   1  23       71.68       58.46      4.13 o 
 -10   2  23       36.29       44.67      7.79 o 
  -9   2  23       96.51      100.17     12.89 o 
  -8   2  23      100.91      112.93      9.16 o 
  -7   2  23       21.81       26.41      5.71 o 
  -6   2  23      168.88      162.16      8.27 o 
  -5   2  23       48.99       57.10     11.84 o 
  -4   2  23      115.95      117.44      4.55 o 
  -3   2  23        7.62       11.43      1.08 o 
  -2   2  23       58.45       60.12      3.21 o 
  -1   2  23     2087.36     1994.09     29.23 o 
   0   2  23       21.13       34.95      1.61 o 
   1   2  23       95.95       87.06      2.26 o 
   2   2  23       70.86       70.63      2.18 o 
   3   2  23       26.53       33.05      1.99 o 
   4   2  23       27.78       31.55      2.00 o 
   5   2  23       17.17       12.95      1.79 o 
   6   2  23       69.32       69.55      2.91 o 
   7   2  23      116.25      118.34      4.71 o 
   8   2  23       43.08       42.21      4.09 o 
 -10   3  23        2.61        6.84      5.24 o 
  -9   3  23       29.73       32.34      6.61 o 
  -8   3  23        8.21        4.39      5.50 o 
  -7   3  23      198.39      201.18     10.01 o 
  -6   3  23      457.87      419.94     14.08 o 
  -5   3  23       38.76       38.90      4.57 o 
  -4   3  23       18.28       21.22      2.12 o 
  -3   3  23     1292.28     1246.48     31.43 o 
  -2   3  23       34.65       33.81      2.03 o 
  -1   3  23     1216.10     1127.82     18.36 o 
   0   3  23      479.73      446.52      6.15 o 
   1   3  23      487.04      494.26      6.40 o 
   2   3  23      235.44      220.35      3.84 o 
   3   3  23      210.40      188.65      5.01 o 
   4   3  23       40.38       38.75      2.76 o 
   5   3  23       13.64       13.43      3.07 o 
   6   3  23       89.68       86.43      4.79 o 
   7   3  23        0.41       -0.43      2.24 o 
  -9   4  23       11.95        7.06      5.02 o 
  -8   4  23       13.61        0.15      5.61 o 
  -7   4  23        0.97       -0.09      4.72 o 
  -6   4  23        0.15       -0.67      2.82 o 
  -5   4  23       84.40       79.91      7.84 o 
  -4   4  23       40.51       44.49      3.05 o 
  -3   4  23       73.36       61.69      5.61 o 
  -2   4  23       38.82       47.51      2.41 o 
  -1   4  23        0.38        3.82      1.70 o 
   0   4  23      882.53      829.99     11.08 o 
   1   4  23      294.56      277.87      5.80 o 
   2   4  23        4.42        2.93      1.42 o 
   3   4  23       36.96       38.99      2.49 o 
   4   4  23        7.43        4.28      1.85 o 
   5   4  23       14.78       24.50      2.52 o 
   6   4  23      235.61      256.31      7.66 o 
   7   4  23        2.54       -1.49      2.38 o 
  -9   5  23       17.66       15.06      6.20 o 
  -8   5  23        1.09       -0.03      4.37 o 
  -7   5  23       14.63        9.56      6.47 o 
  -6   5  23        0.00       -0.55      4.98 o 
  -5   5  23      136.67      140.13      4.97 o 
  -4   5  23       92.05       79.30      3.96 o 
  -3   5  23        4.37       13.23      2.25 o 
  -2   5  23       24.69       23.00      2.02 o 
  -1   5  23      158.62      159.02      3.98 o 
   0   5  23       11.61       13.04      2.09 o 
   1   5  23      209.82      219.72      4.74 o 
   2   5  23        6.12        4.91      1.74 o 
   3   5  23        2.17        3.28      1.77 o 
   4   5  23       49.75       49.30      3.67 o 
   5   5  23       85.99       98.05      4.11 o 
   6   5  23        9.37       13.55      3.10 o 
  -8   6  23      212.85      245.22     13.72 o 
  -7   6  23       37.11       31.04      6.44 o 
  -6   6  23       20.95       20.24      5.26 o 
  -5   6  23       75.62       85.35      4.64 o 
  -4   6  23       24.25       25.59      3.54 o 
  -3   6  23       25.30       15.17      3.13 o 
  -2   6  23      292.60      314.33      6.96 o 
  -1   6  23       23.77       22.62      2.19 o 
   0   6  23       37.66       40.84      2.87 o 
   1   6  23        0.55        1.68      2.60 o 
   2   6  23       14.77       20.19      2.40 o 
   3   6  23       25.74       30.60      2.85 o 
   4   6  23        8.45        8.32      2.63 o 
   5   6  23        3.54        1.15      1.99 o 
   6   6  23        1.38        2.80      5.21 o 
  -7   7  23        6.37        2.75      5.07 o 
  -6   7  23       51.73       53.37      7.47 o 
  -5   7  23        0.10        1.16      2.18 o 
  -4   7  23      111.85      137.59      8.07 o 
  -3   7  23       56.56       52.64      6.16 o 
  -2   7  23       28.24       28.76      2.99 o 
  -1   7  23        1.38       -0.70      1.89 o 
   0   7  23       31.48       44.00      3.14 o 
   1   7  23       13.93       10.27      2.73 o 
   2   7  23       23.77       16.29      2.54 o 
   3   7  23       17.65       21.09      2.70 o 
   4   7  23        8.05       10.17      2.78 o 
  -5   8  23       10.06       19.40      3.83 o 
  -4   8  23      143.10      150.24      8.89 o 
  -3   8  23       36.85       41.16      6.23 o 
  -2   8  23       12.23       15.13      2.79 o 
  -1   8  23       81.10       86.78      4.60 o 
   0   8  23       87.14       92.46      4.84 o 
   1   8  23       56.95       51.77      4.93 o 
   2   8  23        4.61        0.38      2.71 o 
   3   8  23       32.93       32.21      3.76 o 
  -2   9  23        5.70        3.06      2.50 o 
  -1   9  23        1.44       -0.76      3.38 o 
   0   9  23        0.13        4.33      5.10 o 
 -10   0  24        6.37        4.56      6.20 o 
  -9   0  24        0.01        0.35      5.00 o 
  -8   0  24       34.20       29.22      7.51 o 
  -7   0  24        3.09        3.32      4.41 o 
  -6   0  24      140.09      139.20     11.09 o 
  -5   0  24      506.45      555.47     22.67 o 
  -4   0  24      194.79      196.97     11.43 o 
  -3   0  24      103.09      109.35      3.99 o 
  -2   0  24       29.20       28.59      4.37 o 
  -1   0  24       25.57       20.42      1.81 o 
   0   0  24      205.34      176.06      4.56 o 
   1   0  24        0.12        0.16      1.21 o 
   2   0  24     1253.18      982.23     23.45 o 
   3   0  24      785.20      687.48     12.06 o 
   4   0  24      171.50      153.78      5.09 o 
   5   0  24       28.92       23.42      2.68 o 
   6   0  24       23.82       26.53      2.67 o 
   7   0  24        0.24       -1.39      2.66 o 
   8   0  24      164.23      164.65      9.02 o 
 -10   1  24        7.37        6.00      4.50 o 
  -9   1  24       65.83       76.96      8.13 o 
  -8   1  24       22.88       22.51      4.86 o 
  -7   1  24        0.00        2.23      2.78 o 
  -6   1  24        5.91        6.95      2.91 o 
  -5   1  24      246.85      241.23      9.69 o 
  -4   1  24      332.58      323.37     18.54 o 
  -3   1  24       16.64       23.30      1.78 o 
  -2   1  24      124.42      136.57      3.35 o 
  -1   1  24       57.81       61.80      2.31 o 
   0   1  24       83.65      105.20      3.40 o 
   1   1  24      338.87      264.64      4.29 o 
   2   1  24      249.08      195.70      3.72 o 
   3   1  24       27.80       30.82      1.87 o 
   4   1  24      150.13      142.64      5.44 o 
   5   1  24        4.37        0.24      1.34 o 
   6   1  24      154.78      163.84      5.32 o 
   7   1  24        0.21       -0.54      2.72 o 
   8   1  24       40.19       36.87      4.00 o 
 -10   2  24       79.08       65.83      8.93 o 
  -9   2  24       12.32       15.59      5.35 o 
  -8   2  24        0.59       -2.88      3.16 o 
  -7   2  24        2.00        2.24      3.00 o 
  -6   2  24      261.82      247.23     10.46 o 
  -5   2  24        4.77        2.37      3.02 o 
  -4   2  24      709.92      687.75     11.91 o 
  -3   2  24     1540.67     1475.10     23.11 o 
  -2   2  24       39.31       41.82      2.16 o 
  -1   2  24      930.53      883.98     11.77 o 
   0   2  24      719.17      697.15      7.73 o 
   1   2  24      122.14       95.72      2.40 o 
   2   2  24      317.72      295.05      4.53 o 
   3   2  24       58.72       51.41      2.40 o 
   4   2  24       90.08       88.48      2.90 o 
   5   2  24       51.49       61.90      2.91 o 
   6   2  24        1.00        1.17      1.54 o 
   7   2  24       43.78       49.79      4.53 o 
 -10   3  24       32.90       30.96      9.11 o 
  -9   3  24        4.11        5.26      6.12 o 
  -8   3  24        0.66       -1.23      5.11 o 
  -7   3  24        5.90        4.16      3.44 o 
  -6   3  24      154.97      147.29      8.20 o 
  -5   3  24      127.52      138.90      7.47 o 
  -4   3  24       30.08       36.24      3.89 o 
  -3   3  24        2.82        5.51      1.66 o 
  -2   3  24      137.86      131.76      3.57 o 
  -1   3  24       29.28       35.36      2.01 o 
   0   3  24     2906.82     2793.15     27.46 o 
   1   3  24      160.66      158.48      3.18 o 
   2   3  24        0.00        1.44      1.04 o 
   3   3  24        8.34        8.26      1.98 o 
   4   3  24       54.60       43.77      2.98 o 
   5   3  24      135.21      152.60      4.68 o 
   6   3  24      138.42      143.79      4.17 o 
   7   3  24      176.20      184.46      6.23 o 
  -9   4  24        8.36        9.02      5.29 o 
  -8   4  24       17.45       16.26      7.34 o 
  -7   4  24       28.44       15.67      6.81 o 
  -6   4  24      169.27      155.60      8.47 o 
  -5   4  24      187.28      162.09      8.07 o 
  -4   4  24       17.24       15.77      2.16 o 
  -3   4  24       27.20       24.25      2.58 o 
  -2   4  24      392.62      379.19      6.83 o 
  -1   4  24     1053.66      981.81     12.59 o 
   0   4  24      132.81      131.82      3.61 o 
   1   4  24       42.45       39.95      2.35 o 
   2   4  24        2.63        4.44      1.45 o 
   3   4  24       85.37       88.40      3.29 o 
   4   4  24       53.83       55.51      3.39 o 
   5   4  24       73.88       88.29      4.23 o 
   6   4  24       48.77       58.81      4.35 o 
   7   4  24        0.21       -2.01      2.46 o 
  -9   5  24        0.99       -3.74      5.06 o 
  -8   5  24       16.21       17.14      6.97 o 
  -7   5  24       31.49       27.89      8.33 o 
  -6   5  24        1.54       -2.65      4.81 o 
  -5   5  24       76.93       86.43      4.04 o 
  -4   5  24       37.35       29.57      2.86 o 
  -3   5  24      480.85      452.12     10.07 o 
  -2   5  24      301.81      285.31      5.88 o 
  -1   5  24      250.16      250.04      5.61 o 
   0   5  24       25.59       32.07      2.55 o 
   1   5  24       53.64       64.48      2.97 o 
   2   5  24       71.07       77.71      3.52 o 
   3   5  24        0.14        0.72      1.53 o 
   4   5  24       36.84       42.24      3.23 o 
   5   5  24       53.03       59.51      4.22 o 
   6   5  24        3.85        1.68      2.63 o 
  -8   6  24      188.13      208.54     13.03 o 
  -7   6  24        0.09       -1.05      4.50 o 
  -6   6  24        0.00        1.29      4.13 o 
  -5   6  24       80.09       75.39      4.43 o 
  -4   6  24       17.61       27.43      3.70 o 
  -3   6  24       64.62       71.22      9.08 o 
  -2   6  24       55.20       57.61      3.16 o 
  -1   6  24      299.24      296.78      6.41 o 
   0   6  24       45.06       48.78      3.12 o 
   1   6  24       76.73       79.48      4.69 o 
   2   6  24       82.64       86.25      4.71 o 
   3   6  24        0.44       -1.81      1.81 o 
   4   6  24       87.73      100.46      5.03 o 
   5   6  24        1.91       -1.99      2.01 o 
  -7   7  24        1.27        0.46      4.77 o 
  -6   7  24       54.88       59.59      7.69 o 
  -5   7  24       60.37       56.25      4.48 o 
  -4   7  24        3.43        4.96      3.68 o 
  -3   7  24        1.85        5.37      3.51 o 
  -2   7  24        4.60        6.08      2.31 o 
  -1   7  24       11.58       13.92      2.55 o 
   0   7  24      138.22      143.99      4.83 o 
   1   7  24        0.03        0.29      2.77 o 
   2   7  24      127.92      146.04      5.92 o 
   3   7  24       48.88       47.41      4.71 o 
   4   7  24        9.40        9.97      4.31 o 
  -5   8  24      347.76      386.48     13.19 o 
  -4   8  24      262.23      300.85     12.75 o 
  -3   8  24       16.09       15.40      4.87 o 
  -2   8  24       41.57       36.63      4.31 o 
  -1   8  24      200.62      204.33     10.26 o 
   0   8  24       92.72      112.42      5.24 o 
   1   8  24        1.03       -2.33      3.62 o 
   2   8  24      179.81      212.31      7.32 o 
   3   8  24       15.89       12.89      4.01 o 
 -10   1  25       54.42       64.20      8.13 o 
  -9   1  25       80.14      105.17      9.50 o 
  -8   1  25       43.46       44.41      6.18 o 
  -7   1  25      130.63      148.62     10.60 o 
  -6   1  25        1.08        3.58      2.71 o 
  -5   1  25      601.09      575.42     16.54 o 
  -4   1  25       62.00       70.60     10.81 o 
  -3   1  25      117.77      113.91      3.50 o 
  -2   1  25      238.84      222.03      4.60 o 
  -1   1  25      315.49      302.88      5.00 o 
   0   1  25       90.58       94.14      2.47 o 
   1   1  25      120.77       86.47      3.31 o 
   2   1  25      460.42      413.16      7.36 o 
   3   1  25        1.74       -1.16      1.16 o 
   4   1  25       18.13       17.49      2.27 o 
   5   1  25       21.46       27.06      2.08 o 
   6   1  25       10.10       11.96      1.93 o 
   7   1  25       56.91       59.69      4.49 o 
 -10   2  25        7.06        9.75      5.98 o 
  -9   2  25       11.08       10.50      4.82 o 
  -8   2  25       93.13       89.93      8.48 o 
  -7   2  25      133.05      131.47      8.32 o 
  -6   2  25        6.65        4.67      3.23 o 
  -5   2  25      841.89      805.03     21.09 o 
  -4   2  25      539.13      530.58      9.84 o 
  -3   2  25       17.50       25.34      1.57 o 
  -2   2  25     1373.02     1314.07     17.31 o 
  -1   2  25        6.54        6.15      1.18 o 
   0   2  25      202.40      174.81      3.16 o 
   1   2  25        5.39        8.53      1.12 o 
   2   2  25      590.01      532.19      6.72 o 
   3   2  25       25.36       29.08      1.96 o 
   4   2  25      356.91      353.95      6.55 o 
   5   2  25       40.61       49.10      3.13 o 
   6   2  25       25.51       24.04      2.24 o 
   7   2  25        0.78        1.15      2.06 o 
 -10   3  25        8.44        5.34      5.25 o 
  -9   3  25       10.04       14.03      7.26 o 
  -8   3  25       41.86       45.23      9.66 o 
  -7   3  25      127.25      117.11      8.46 o 
  -6   3  25      345.45      352.03     28.42 o 
  -5   3  25       16.98       26.34      4.73 o 
  -4   3  25       56.43       51.05      2.94 o 
  -3   3  25      302.05      296.38     11.97 o 
  -2   3  25      174.58      169.01      4.97 o 
  -1   3  25     2069.40     1954.12     22.04 o 
   0   3  25        0.11        5.67      1.53 o 
   1   3  25       43.64       49.89      2.10 o 
   2   3  25       49.73       56.72      2.29 o 
   3   3  25        0.00       -0.11      1.34 o 
   4   3  25       22.49       20.57      2.72 o 
   5   3  25       71.77       69.51      4.25 o 
   6   3  25       12.18       14.90      2.16 o 
   7   3  25        6.60        2.44      2.59 o 
  -9   4  25       17.80       17.37      6.06 o 
  -8   4  25        0.09       -0.61      5.42 o 
  -7   4  25       94.99      100.62     13.02 o 
  -6   4  25        0.34       -1.39      2.57 o 
  -5   4  25        0.08       -2.30      2.30 o 
  -4   4  25        0.47        0.82      1.52 o 
  -3   4  25      343.30      340.02      8.18 o 
  -2   4  25       13.41       12.68      1.68 o 
  -1   4  25       13.54       17.10      2.34 o 
   0   4  25        0.38        2.30      1.31 o 
   1   4  25      128.93      128.63      3.57 o 
   2   4  25       44.37       43.31      2.59 o 
   3   4  25       24.83       27.79      2.26 o 
   4   4  25      193.05      195.00      5.52 o 
   5   4  25        1.37        0.36      1.89 o 
   6   4  25       24.09       25.25      3.92 o 
  -9   5  25        5.14        2.49      7.87 o 
  -8   5  25       10.50        7.42      5.33 o 
  -7   5  25        0.49       -1.40      5.05 o 
  -6   5  25        2.80        1.76      5.28 o 
  -5   5  25       69.28       72.91      4.88 o 
  -4   5  25      174.71      142.50      5.19 o 
  -3   5  25      283.45      300.94      7.90 o 
  -2   5  25     1097.96     1090.31     15.68 o 
  -1   5  25       10.34        4.42      1.67 o 
   0   5  25       20.22       15.00      2.11 o 
   1   5  25       16.03       17.52      2.19 o 
   2   5  25      150.58      172.07      4.93 o 
   3   5  25        1.77        3.21      1.84 o 
   4   5  25       69.15       83.76      4.46 o 
   5   5  25       55.91       55.15      3.50 o 
   6   5  25        5.35        6.17      4.21 o 
  -8   6  25        0.49        1.39      4.97 o 
  -7   6  25        2.85        0.49      4.65 o 
  -6   6  25        4.64        0.95      5.58 o 
  -5   6  25        2.14        1.69      2.09 o 
  -4   6  25       13.64        8.34      3.38 o 
  -3   6  25       22.97       21.82      4.55 o 
  -2   6  25      381.88      382.32      8.02 o 
  -1   6  25       56.33       56.04      3.18 o 
   0   6  25        2.04       -0.14      1.72 o 
   1   6  25        5.30        4.52      1.96 o 
   2   6  25      197.81      214.36      5.80 o 
   3   6  25       34.84       34.37      3.01 o 
   4   6  25        3.49        3.97      2.51 o 
   5   6  25        7.14        8.50      2.67 o 
  -7   7  25       59.34       56.49      8.30 o 
  -6   7  25        1.24        9.52      4.97 o 
  -5   7  25       29.85       25.25      3.88 o 
  -4   7  25        5.07        4.23      3.51 o 
  -3   7  25       36.38       43.59      5.81 o 
  -2   7  25       33.77       45.33      4.12 o 
  -1   7  25        2.06       -0.49      2.16 o 
   0   7  25      262.48      279.56      6.76 o 
   1   7  25       42.58       44.10      3.85 o 
   2   7  25       28.10       25.51      2.88 o 
   3   7  25        2.48        5.34      2.29 o 
   4   7  25        0.44       -3.17      3.17 o 
  -4   8  25        0.23       -2.42      3.36 o 
  -3   8  25       94.13       84.44      8.28 o 
  -2   8  25       24.90       23.47      3.04 o 
  -1   8  25       76.66       77.57      8.20 o 
   0   8  25       41.66       46.61      3.99 o 
   1   8  25        0.48        1.73      4.13 o 
   2   8  25       87.29       97.58      5.56 o 
 -10   0  26       12.15       10.68      7.05 o 
  -9   0  26       79.65       87.99     12.38 o 
  -8   0  26       40.70       49.72      9.37 o 
  -7   0  26       13.74        6.76      5.08 o 
  -6   0  26      393.41      405.33     20.00 o 
  -5   0  26      265.40      268.60     15.03 o 
  -4   0  26      187.87      182.49     11.28 o 
  -3   0  26      993.66      945.84     18.24 o 
  -2   0  26      982.87      896.75     17.74 o 
  -1   0  26       97.98       90.76      4.14 o 
   0   0  26       23.08        5.50      1.57 o 
   1   0  26      584.73      490.77      9.32 o 
   2   0  26      165.37      137.25      6.57 o 
   3   0  26      128.49      150.27      6.12 o 
   4   0  26       79.86       88.72      5.80 o 
   5   0  26        3.95        2.61      9.08 o 
   6   0  26      140.84      133.46      4.78 o 
   7   0  26       28.81       25.97      4.82 o 
 -10   1  26        2.02        0.70      4.41 o 
  -9   1  26        0.17        1.44      4.07 o 
  -8   1  26       27.51       26.92      5.35 o 
  -7   1  26        0.52        4.49      3.30 o 
  -6   1  26        4.44        6.53      3.25 o 
  -5   1  26        1.14        7.69      3.02 o 
  -4   1  26        7.75        8.22      5.81 o 
  -3   1  26      724.08      697.10     10.03 o 
  -2   1  26       74.18       90.20      2.87 o 
  -1   1  26        0.79        2.37      1.11 o 
   0   1  26     1073.10      930.72     10.55 o 
   1   1  26       95.38       84.48      2.48 o 
   2   1  26        0.19        1.55      1.12 o 
   3   1  26       15.29        5.68      1.43 o 
   4   1  26       51.40       44.61      2.44 o 
   5   1  26        0.09       -1.51      1.51 o 
   6   1  26      376.20      390.65      7.04 o 
   7   1  26        0.21       -2.21      2.21 o 
 -10   2  26       12.37       10.18      5.67 o 
  -9   2  26       40.09       49.14      7.00 o 
  -8   2  26        3.83        1.58      3.63 o 
  -7   2  26       21.32       12.68      4.12 o 
  -6   2  26      199.28      188.31      9.35 o 
  -5   2  26      444.13      426.91     16.72 o 
  -4   2  26       12.38       14.61      2.41 o 
  -3   2  26      223.55      217.28      4.33 o 
  -2   2  26       21.62       26.19      1.89 o 
  -1   2  26        3.00        1.49      1.08 o 
   0   2  26       39.93       32.64      1.64 o 
   1   2  26       79.57       58.79      2.15 o 
   2   2  26        1.01        2.68      1.05 o 
   3   2  26       43.50       51.24      2.47 o 
   4   2  26       85.16       90.42      3.36 o 
   5   2  26       66.37       77.62      3.97 o 
   6   2  26        0.25       -0.43      2.75 o 
   7   2  26        4.84        4.41      2.55 o 
  -9   3  26        2.75        2.15      6.34 o 
  -8   3  26       31.19       30.72      8.75 o 
  -7   3  26       34.75       32.80      5.33 o 
  -6   3  26       18.92       14.68      3.91 o 
  -5   3  26      751.10      709.14     19.41 o 
  -4   3  26        0.33        1.66      1.45 o 
  -3   3  26       57.15       49.69      2.04 o 
  -2   3  26      373.74      353.56      6.49 o 
  -1   3  26        0.48        2.76      1.22 o 
   0   3  26       33.62       33.80      2.16 o 
   1   3  26       69.91       71.41      2.50 o 
   2   3  26       44.21       46.60      2.16 o 
   3   3  26       41.66       44.50      2.64 o 
   4   3  26       38.76       41.19      3.03 o 
   5   3  26       77.33       74.69      3.78 o 
   6   3  26       21.25       20.12      2.39 o 
   7   3  26       55.18       61.93      4.33 o 
  -9   4  26       18.30       13.35      5.65 o 
  -8   4  26        5.22        6.96      6.32 o 
  -7   4  26        3.06        6.31      5.75 o 
  -6   4  26       33.28       25.61      5.25 o 
  -5   4  26        7.45       -0.39      2.54 o 
  -4   4  26        0.28        0.39      1.63 o 
  -3   4  26       42.19       38.56      3.17 o 
  -2   4  26      109.04      111.64      5.04 o 
  -1   4  26      154.26      162.08      4.01 o 
   0   4  26       15.15       18.85      1.88 o 
   1   4  26      117.53      126.34      3.61 o 
   2   4  26       11.05       16.60      2.16 o 
   3   4  26        6.83        5.68      1.66 o 
   4   4  26        9.06        9.25      2.63 o 
   5   4  26       54.64       49.40      4.29 o 
   6   4  26        7.64        1.90      2.58 o 
  -8   5  26       13.35       21.36      6.25 o 
  -7   5  26        8.08       11.71      6.83 o 
  -6   5  26        2.98        2.76      5.66 o 
  -5   5  26        0.88        1.37      2.76 o 
  -4   5  26        2.53       -0.10      1.86 o 
  -3   5  26      175.56      166.59      5.89 o 
  -2   5  26      912.45      903.18     13.43 o 
  -1   5  26       49.45       53.27      3.01 o 
   0   5  26       86.59       93.63      3.79 o 
   1   5  26       10.17       10.20      2.03 o 
   2   5  26       93.14      103.57      4.16 o 
   3   5  26       43.16       53.72      3.57 o 
   4   5  26      100.46      116.07      4.63 o 
   5   5  26       24.92       30.19      3.04 o 
   6   5  26        0.09        7.87      5.94 o 
  -7   6  26       15.88        8.51      5.25 o 
  -6   6  26       87.46       87.42     12.40 o 
  -5   6  26       34.29       33.54      8.39 o 
  -4   6  26       12.81       14.64      4.37 o 
  -3   6  26        0.00        5.16      3.30 o 
  -2   6  26       30.57       35.15      2.72 o 
  -1   6  26        6.26        8.08      1.95 o 
   0   6  26        3.95        3.42      1.88 o 
   1   6  26       12.04       12.59      2.33 o 
   2   6  26      313.45      333.44      7.42 o 
   3   6  26      115.86      133.02      4.75 o 
   4   6  26        7.98       10.72      3.27 o 
   5   6  26      123.03      118.29      6.45 o 
  -6   7  26      146.92      161.01     11.52 o 
  -5   7  26       55.10       51.26      4.85 o 
  -4   7  26      402.26      381.47     14.29 o 
  -3   7  26       56.52       68.48      7.13 o 
  -2   7  26      265.72      280.95      7.76 o 
  -1   7  26        0.07        2.24      2.14 o 
   0   7  26       25.55       32.08      2.99 o 
   1   7  26       22.45       29.02      3.96 o 
   2   7  26      403.84      437.04     10.59 o 
   3   7  26       41.85       51.03      4.32 o 
  -4   8  26        6.03        8.03      4.10 o 
  -3   8  26        8.76       10.65      4.47 o 
  -2   8  26       19.43       23.69      3.00 o 
  -1   8  26        6.72        5.49      2.52 o 
   0   8  26       61.88       67.40      4.53 o 
   1   8  26       43.13       40.41      4.74 o 
   2   8  26       14.51        4.97      6.35 o 
 -10   1  27       36.39       38.05     16.48 o 
  -9   1  27        7.21        6.09      4.10 o 
  -8   1  27       80.01       84.18      8.21 o 
  -7   1  27       65.49       68.17     12.49 o 
  -6   1  27      417.30      410.33     14.36 o 
  -5   1  27      726.28      704.90     19.36 o 
  -4   1  27      110.42      118.38      6.63 o 
  -3   1  27      867.20      849.95     16.73 o 
  -2   1  27      301.12      292.35      5.58 o 
  -1   1  27       75.76       59.92      2.68 o 
   0   1  27      863.45      711.16      8.63 o 
   1   1  27       63.36       60.03      2.39 o 
   2   1  27       97.31       83.91      2.66 o 
   3   1  27        3.94        4.43      1.47 o 
   4   1  27       14.11       14.31      1.94 o 
   5   1  27        1.02        0.02      1.48 o 
   6   1  27       10.59       13.64      2.08 o 
   7   1  27      108.52      101.95      5.71 o 
 -10   2  27       19.93       28.59      9.26 o 
  -9   2  27       95.11      102.97      9.54 o 
  -8   2  27      107.64      122.36      9.81 o 
  -7   2  27        4.94        0.87      3.09 o 
  -6   2  27        1.63        1.27      2.86 o 
  -5   2  27      485.32      485.56     15.22 o 
  -4   2  27      208.43      208.88      9.73 o 
  -3   2  27     1278.70     1195.58     19.71 o 
  -2   2  27      211.88      216.58      4.76 o 
  -1   2  27      208.31      195.15      4.62 o 
   0   2  27      285.10      245.12      4.73 o 
   1   2  27       55.04       56.07      2.20 o 
   2   2  27      191.77      186.93      3.64 o 
   3   2  27        4.56        2.83      1.32 o 
   4   2  27       84.09       93.46      3.92 o 
   5   2  27       75.69       80.12      4.00 o 
   6   2  27       15.21       11.77      2.29 o 
   7   2  27        5.51        3.96      2.61 o 
  -9   3  27       12.31       21.95      8.06 o 
  -8   3  27       78.30       73.91     11.63 o 
  -7   3  27       62.48       55.26      7.84 o 
  -6   3  27        0.10        2.89      3.03 o 
  -5   3  27       15.70       11.66      4.60 o 
  -4   3  27       21.35       20.28      2.24 o 
  -3   3  27      119.76      115.71      3.01 o 
  -2   3  27       31.72       30.11      2.15 o 
  -1   3  27      129.57      125.16      3.49 o 
   0   3  27        3.52        6.31      1.42 o 
   1   3  27      217.64      228.19      4.33 o 
   2   3  27       16.61       16.25      1.58 o 
   3   3  27        2.94        2.15      1.50 o 
   4   3  27       15.94       10.31      2.19 o 
   5   3  27      176.23      198.44      5.61 o 
   6   3  27       21.25       19.14      2.48 o 
  -9   4  27       54.00       57.91      8.57 o 
  -8   4  27       80.16       71.84     12.01 o 
  -7   4  27       11.19        5.79      5.65 o 
  -6   4  27       47.06       44.67      8.40 o 
  -5   4  27        1.30        1.54      2.93 o 
  -4   4  27        1.44        1.64      1.72 o 
  -3   4  27       57.81       54.28      5.18 o 
  -2   4  27      973.80      937.57     13.65 o 
  -1   4  27       21.00       26.02      2.05 o 
   0   4  27       14.53       16.52      1.87 o 
   1   4  27       14.68        6.34      1.91 o 
   2   4  27        1.76        2.03      1.96 o 
   3   4  27       73.73       83.67      3.40 o 
   4   4  27      146.38      146.80      5.53 o 
   5   4  27       63.11       59.64      6.03 o 
   6   4  27       13.76       16.52      3.19 o 
  -8   5  27       21.42       10.94      5.64 o 
  -7   5  27        7.16       11.44      6.71 o 
  -6   5  27       21.41       33.24      8.33 o 
  -5   5  27        0.35       -0.97      2.48 o 
  -4   5  27      226.24      259.30      7.30 o 
  -3   5  27      533.24      543.18     11.74 o 
  -2   5  27      736.61      713.99     11.28 o 
  -1   5  27       53.17       60.07      3.96 o 
   0   5  27      150.20      156.59      4.70 o 
   1   5  27        0.04       -0.74      1.72 o 
   2   5  27        1.97        2.77      2.30 o 
   3   5  27       58.52       66.16      3.77 o 
   4   5  27      155.12      170.55      6.20 o 
   5   5  27      208.40      223.98      7.53 o 
  -7   6  27       87.17       90.43     17.03 o 
  -6   6  27       41.37       45.00      9.56 o 
  -5   6  27       14.70       13.98      4.28 o 
  -4   6  27        2.40        6.73      2.89 o 
  -3   6  27       69.96       76.18      7.26 o 
  -2   6  27      165.71      176.31      5.15 o 
  -1   6  27       22.88       20.15      2.34 o 
   0   6  27        0.60        0.33      1.91 o 
   1   6  27       18.11       24.49      2.76 o 
   2   6  27        0.13        0.91      2.05 o 
   3   6  27       70.99       78.60      4.21 o 
   4   6  27       95.05      106.15      5.25 o 
  -6   7  27      150.56      164.76     11.80 o 
  -5   7  27        4.34        2.09      2.87 o 
  -4   7  27       35.06       29.32      4.97 o 
  -3   7  27       58.21       65.76      7.13 o 
  -2   7  27       11.76       13.99      2.63 o 
  -1   7  27      114.82      131.06      5.27 o 
   0   7  27       39.24       39.29      3.23 o 
   1   7  27        8.38        6.55      2.80 o 
   2   7  27       46.34       46.36      4.26 o 
   3   7  27       23.05       26.05      3.95 o 
  -3   8  27       16.51       11.76      4.83 o 
  -2   8  27        2.10        6.23      2.38 o 
  -1   8  27       15.06       17.11      3.01 o 
   0   8  27        2.76        5.71      2.69 o 
   1   8  27       39.72       41.45      7.90 o 
 -10   0  28        0.00       -5.89      6.08 o 
  -9   0  28       48.05       55.50     10.99 o 
  -8   0  28       16.21       21.56      6.98 o 
  -7   0  28      965.31      907.78     35.39 o 
  -6   0  28      517.39      515.85     23.60 o 
  -5   0  28       65.25       59.57      8.52 o 
  -4   0  28      118.44      130.19      9.93 o 
  -3   0  28       68.02       64.12      3.58 o 
  -2   0  28       28.58       32.07      3.20 o 
  -1   0  28     1036.11      862.66     17.60 o 
   0   0  28     1624.01     1312.06     20.04 o 
   1   0  28      235.17      183.30      6.97 o 
   2   0  28      175.65      172.54      5.23 o 
   3   0  28       96.45       95.49      5.22 o 
   4   0  28      316.52      351.12     10.39 o 
   5   0  28      130.08      149.92      6.73 o 
   6   0  28       74.39       73.95      8.80 o 
   7   0  28        7.67        5.58      5.23 o 
 -10   1  28        9.29       10.77      5.71 o 
  -9   1  28        6.01        4.77      4.36 o 
  -8   1  28       17.82       15.96      4.82 o 
  -7   1  28      344.58      360.92     14.20 o 
  -6   1  28      323.71      317.92     12.52 o 
  -5   1  28      369.56      364.14     12.90 o 
  -4   1  28      301.18      295.47     16.06 o 
  -3   1  28      207.60      205.19      4.37 o 
  -2   1  28      254.08      258.73      5.24 o 
  -1   1  28       97.38       86.05      3.06 o 
   0   1  28      120.10      125.04      4.14 o 
   1   1  28      147.07      117.80      3.30 o 
   2   1  28      140.12      140.30      4.07 o 
   3   1  28       21.08       22.06      2.03 o 
   4   1  28        0.12       -1.43      1.43 o 
   5   1  28        0.97        2.50      1.82 o 
   6   1  28       74.72       76.30      3.88 o 
   7   1  28       87.59       88.30      8.08 o 
  -9   2  28        3.03        3.17      4.16 o 
  -8   2  28        0.98        1.86      3.67 o 
  -7   2  28       45.22       53.55      6.56 o 
  -6   2  28        1.18        3.06      2.98 o 
  -5   2  28       90.57       83.94      6.93 o 
  -4   2  28       95.46       97.72      3.56 o 
  -3   2  28      242.66      243.51      5.27 o 
  -2   2  28      837.88      827.80     15.63 o 
  -1   2  28      126.23      120.57      3.62 o 
   0   2  28       57.49       65.50      4.64 o 
   1   2  28        1.72        1.13      1.05 o 
   2   2  28       16.29       15.33      1.50 o 
   3   2  28       79.43       99.34      3.15 o 
   4   2  28        5.60        5.61      1.98 o 
   5   2  28       26.90       25.77      2.73 o 
   6   2  28       67.29       73.33      3.76 o 
  -9   3  28        1.55        3.02      6.52 o 
  -8   3  28        7.26        5.23      4.19 o 
  -7   3  28        8.56        5.79      6.10 o 
  -6   3  28        0.06        1.77      3.02 o 
  -5   3  28       88.26       79.39      9.57 o 
  -4   3  28       30.69       32.45      3.16 o 
  -3   3  28       58.12       54.34      2.39 o 
  -2   3  28       12.34       10.42      1.66 o 
  -1   3  28      209.14      201.12      4.91 o 
   0   3  28      133.38      133.49      3.67 o 
   1   3  28       24.13       26.18      1.85 o 
   2   3  28      313.05      326.58      5.17 o 
   3   3  28       78.92      104.89      3.79 o 
   4   3  28        7.96        8.24      2.21 o 
   5   3  28       60.45       70.55      3.94 o 
   6   3  28        7.76        7.44      2.28 o 
  -9   4  28        9.93       11.48      7.65 o 
  -8   4  28      126.34      112.21     14.63 o 
  -7   4  28      122.71      111.78     13.83 o 
  -6   4  28      109.02      108.15      8.03 o 
  -5   4  28        0.01        2.67      2.96 o 
  -4   4  28       97.07       98.01      6.24 o 
  -3   4  28      345.17      333.16      8.40 o 
  -2   4  28      274.65      288.45      6.03 o 
  -1   4  28        4.05        5.75      2.42 o 
   0   4  28        0.02       -0.22      1.38 o 
   1   4  28       21.01       21.38      2.02 o 
   2   4  28        0.05       -0.20      1.65 o 
   3   4  28       40.01       45.78      3.51 o 
   4   4  28       10.87       13.93      2.48 o 
   5   4  28        0.01        0.13      2.09 o 
   6   4  28       23.28       28.37      5.72 o 
  -8   5  28        5.43       -0.35      6.49 o 
  -7   5  28       71.38       66.63     11.42 o 
  -6   5  28       21.52       21.31      7.01 o 
  -5   5  28       55.94       46.38      3.26 o 
  -4   5  28        6.13        5.45      2.19 o 
  -3   5  28        1.10        5.22      2.24 o 
  -2   5  28       17.38       23.74      2.24 o 
  -1   5  28        0.10        1.46      1.77 o 
   0   5  28      140.62      153.84      5.00 o 
   1   5  28        2.84        3.01      1.88 o 
   2   5  28      327.10      342.12      7.43 o 
   3   5  28        0.00        0.23      2.03 o 
   4   5  28       29.75       31.74      3.57 o 
   5   5  28       46.94       44.38      3.86 o 
  -7   6  28        0.30        0.80      4.77 o 
  -6   6  28       14.75       22.27      8.01 o 
  -5   6  28      297.44      304.66      8.87 o 
  -4   6  28      197.49      183.75      8.57 o 
  -3   6  28      143.21      148.65      8.91 o 
  -2   6  28       57.76       67.82      5.79 o 
  -1   6  28       20.72       15.70      2.54 o 
   0   6  28        0.17        2.40      1.93 o 
   1   6  28       16.25       20.20      2.67 o 
   2   6  28        0.00       -1.07      2.86 o 
   3   6  28        9.40       11.42      2.57 o 
   4   6  28      125.58      130.61      5.80 o 
  -6   7  28       73.11       82.45     12.29 o 
  -5   7  28       85.21       76.56      5.57 o 
  -4   7  28      199.64      204.27     10.16 o 
  -3   7  28      143.73      138.48      9.11 o 
  -2   7  28      137.89      147.93      7.25 o 
  -1   7  28        7.51        4.33      3.25 o 
   0   7  28        3.41        1.84      2.13 o 
   1   7  28        4.09        4.85      2.75 o 
   2   7  28       98.68      110.99      5.66 o 
   3   7  28        1.00        0.38      2.73 o 
  -2   8  28      112.93      127.93      5.14 o 
  -1   8  28        7.98        4.57      2.74 o 
   0   8  28       55.09       65.11      6.37 o 
  -9   1  29        4.40        8.07      4.66 o 
  -8   1  29       12.66       18.87      6.58 o 
  -7   1  29      214.61      213.12     14.34 o 
  -6   1  29       58.76       55.08      6.30 o 
  -5   1  29      270.54      258.65     10.78 o 
  -4   1  29       21.10       27.49      4.10 o 
  -3   1  29       30.11       27.92      1.90 o 
  -2   1  29      136.29      122.74      3.56 o 
  -1   1  29       33.73       35.75      2.33 o 
   0   1  29      162.69      153.47      3.34 o 
   1   1  29       13.79        7.93      1.34 o 
   2   1  29      194.10      189.62      3.98 o 
   3   1  29        0.00        0.03      1.65 o 
   4   1  29        0.37        0.53      1.62 o 
   5   1  29        0.22       -0.30      1.74 o 
   6   1  29       68.97       74.19      5.24 o 
  -9   2  29       45.66       46.94      7.34 o 
  -8   2  29       19.06       21.61      5.30 o 
  -7   2  29      123.36      112.23      8.49 o 
  -6   2  29       28.13       28.51      4.86 o 
  -5   2  29        3.58        1.10      2.80 o 
  -4   2  29      109.25       98.82      3.65 o 
  -3   2  29      451.81      406.80      6.92 o 
  -2   2  29      203.46      189.51      4.53 o 
  -1   2  29        0.25        0.29      1.31 o 
   0   2  29       13.36       15.57      1.69 o 
   1   2  29       94.67       87.74      2.60 o 
   2   2  29       98.33       93.90      2.72 o 
   3   2  29       15.40       17.77      1.85 o 
   4   2  29      212.25      218.29      5.91 o 
   5   2  29      113.59      121.89      4.55 o 
   6   2  29        2.02        1.92      2.13 o 
  -9   3  29       85.43       63.85     12.32 o 
  -8   3  29       38.18       29.23      5.70 o 
  -7   3  29       49.77       55.88      6.91 o 
  -6   3  29        0.00       -1.84      2.86 o 
  -5   3  29        1.47        4.85      3.07 o 
  -4   3  29      102.20      112.43      4.32 o 
  -3   3  29       62.62       56.34      2.37 o 
  -2   3  29      134.18      125.96      3.77 o 
  -1   3  29       29.77       26.03      2.26 o 
   0   3  29        9.94       13.26      1.72 o 
   1   3  29       31.29       34.30      2.98 o 
   2   3  29        1.28        3.94      1.56 o 
   3   3  29       18.19       19.83      2.18 o 
   4   3  29        0.73       -0.30      1.89 o 
   5   3  29       98.22      102.38      4.48 o 
   6   3  29       16.93       14.81      2.52 o 
  -8   4  29      106.85      125.66     15.50 o 
  -7   4  29       84.47       85.41     12.66 o 
  -6   4  29        1.29        3.97      3.41 o 
  -5   4  29      183.13      159.65      8.75 o 
  -4   4  29      136.27      135.90      9.46 o 
  -3   4  29      410.43      399.52      9.76 o 
  -2   4  29        7.83       13.08      1.90 o 
  -1   4  29      206.78      207.49      5.22 o 
   0   4  29       74.36       79.93      4.46 o 
   1   4  29        0.44        0.36      1.68 o 
   2   4  29        1.54        0.52      1.67 o 
   3   4  29       11.50       11.40      2.29 o 
   4   4  29        0.00        0.32      2.01 o 
   5   4  29      131.48      135.76      5.38 o 
  -8   5  29       30.09       42.38     10.12 o 
  -7   5  29       12.46       18.05      7.94 o 
  -6   5  29       11.10        9.65      6.38 o 
  -5   5  29      214.27      227.04     11.24 o 
  -4   5  29        0.00        3.83      2.16 o 
  -3   5  29        0.77       -1.37      1.90 o 
  -2   5  29       17.33       13.00      2.09 o 
  -1   5  29      143.86      153.57      6.71 o 
   0   5  29      183.19      184.02      5.23 o 
   1   5  29       12.25        9.05      2.13 o 
   2   5  29        4.28        2.16      2.73 o 
   3   5  29      118.63      113.21      4.63 o 
   4   5  29        2.41        4.35      4.23 o 
   5   5  29        0.01       -5.86      5.86 o 
  -7   6  29       28.76       23.70      8.75 o 
  -6   6  29       91.08       95.47     13.23 o 
  -5   6  29       16.10       13.47      2.71 o 
  -4   6  29     1716.96     1767.43     70.90 o 
  -3   6  29       19.98       23.78      3.64 o 
  -2   6  29       64.16       54.28      3.72 o 
  -1   6  29       17.18       15.94      4.57 o 
   0   6  29      686.99      750.52     15.62 o 
   1   6  29      112.91      116.75      4.72 o 
   2   6  29       30.26       37.15      3.84 o 
   3   6  29       28.81       26.67      3.05 o 
   4   6  29       12.75        2.30      7.00 o 
  -5   7  29        6.84        3.36      2.98 o 
  -4   7  29        7.07        8.11      3.78 o 
  -3   7  29       59.24       57.64      6.88 o 
  -2   7  29      189.78      221.44      7.58 o 
  -1   7  29       36.35       32.14      5.04 o 
   0   7  29       21.38       30.85      3.49 o 
   1   7  29       55.75       60.96      4.61 o 
   2   7  29       21.03       22.66      5.37 o 
  -2   8  29       22.55       29.06      3.58 o 
  -1   8  29        9.40       16.69      5.85 o 
  -9   0  30        8.17       21.16      8.04 o 
  -8   0  30      151.15      143.50     13.79 o 
  -7   0  30      459.88      485.76     24.28 o 
  -6   0  30        4.04       -0.56      4.12 o 
  -5   0  30     1811.25     1751.67     54.92 o 
  -4   0  30     1019.16      945.30     33.30 o 
  -3   0  30       51.81       58.13      3.55 o 
  -2   0  30        4.92        6.41      2.03 o 
  -1   0  30      256.56      238.46      7.40 o 
   0   0  30       16.87       14.73      2.11 o 
   1   0  30       14.80       26.44      2.61 o 
   2   0  30       16.53       15.31      2.36 o 
   3   0  30        3.94        1.42      2.50 o 
   4   0  30      358.25      381.34     16.07 o 
   5   0  30      125.71      132.98      5.72 o 
   6   0  30      241.70      254.11      7.86 o 
  -9   1  30       42.47       34.43      6.36 o 
  -8   1  30      253.92      266.64     12.96 o 
  -7   1  30      467.83      463.36     16.68 o 
  -6   1  30        1.85       -1.42      4.67 o 
  -5   1  30      204.80      193.50      9.43 o 
  -4   1  30       29.50       26.02      4.17 o 
  -3   1  30       38.57       37.39      3.42 o 
  -2   1  30      508.13      443.74      7.68 o 
  -1   1  30       87.99       73.45      3.63 o 
   0   1  30        1.35        3.87      1.35 o 
   1   1  30       39.03       36.02      2.07 o 
   2   1  30        0.78        2.31      1.30 o 
   3   1  30       37.60       41.66      3.02 o 
   4   1  30      204.31      220.05      5.39 o 
   5   1  30       48.79       54.34      3.59 o 
   6   1  30       72.47       74.95      3.93 o 
  -9   2  30       47.09       53.91     15.75 o 
  -8   2  30        5.45        5.86      4.15 o 
  -7   2  30       77.40       69.28      7.53 o 
  -6   2  30        0.06       -0.04      2.94 o 
  -5   2  30       28.04       29.80      4.67 o 
  -4   2  30       23.92       26.35      4.60 o 
  -3   2  30       53.30       54.64      3.76 o 
  -2   2  30      281.89      261.43      5.56 o 
  -1   2  30        1.02        1.83      1.37 o 
   0   2  30       14.20       10.73      1.63 o 
   1   2  30        4.02        5.95      1.40 o 
   2   2  30        8.89        7.80      1.43 o 
   3   2  30       43.09       42.39      2.52 o 
   4   2  30       37.83       38.37      3.17 o 
   5   2  30       19.19       17.97      2.67 o 
   6   2  30      199.94      205.38      5.82 o 
  -9   3  30        3.29        2.83      7.31 o 
  -8   3  30       68.97       71.01      8.07 o 
  -7   3  30       47.42       40.93      6.88 o 
  -6   3  30       19.16       21.65      4.62 o 
  -5   3  30       48.42       51.84     11.63 o 
  -4   3  30        2.35        2.85      1.67 o 
  -3   3  30       42.60       51.08      2.35 o 
  -2   3  30       31.64       29.34      3.24 o 
  -1   3  30        0.00       -0.17      1.42 o 
   0   3  30        0.55       -0.39      1.67 o 
   1   3  30       17.45       17.12      1.80 o 
   2   3  30       86.19       88.26      3.32 o 
   3   3  30       15.38       18.39      2.17 o 
   4   3  30       67.52       66.27      3.93 o 
   5   3  30       69.52       84.30      4.28 o 
  -8   4  30        0.40        4.63      6.88 o 
  -7   4  30       30.23       27.95      8.49 o 
  -6   4  30        0.58        3.12      3.43 o 
  -5   4  30       39.17       42.02      7.64 o 
  -4   4  30        0.00        2.32      1.83 o 
  -3   4  30        3.75        4.16      2.10 o 
  -2   4  30       47.83       48.47      3.00 o 
  -1   4  30       24.96       21.07      2.22 o 
   0   4  30       12.08       14.46      2.09 o 
   1   4  30        1.37        2.29      1.83 o 
   2   4  30       55.28       54.79      3.43 o 
   3   4  30      713.82      759.63     12.53 o 
   4   4  30        0.52       -0.13      2.27 o 
   5   4  30        0.16        0.03      2.19 o 
  -7   5  30       39.19       42.87     10.21 o 
  -6   5  30       31.49       31.60      9.11 o 
  -5   5  30        0.21        3.26      1.82 o 
  -4   5  30      137.33      135.20      5.47 o 
  -3   5  30       16.10       10.26      3.83 o 
  -2   5  30        7.09        4.08      1.78 o 
  -1   5  30        8.64        9.75      2.24 o 
   0   5  30      113.53      117.53      4.33 o 
   1   5  30       28.45       28.71      2.86 o 
   2   5  30      133.49      134.06      4.75 o 
   3   5  30       29.93       37.46      3.22 o 
   4   5  30        1.87        3.36      2.63 o 
  -6   6  30      126.43      129.73     15.19 o 
  -5   6  30       32.47       38.89      3.56 o 
  -4   6  30      158.87      162.09     11.19 o 
  -3   6  30       31.85       39.84     13.65 o 
  -2   6  30       19.46       16.03      2.41 o 
  -1   6  30        6.92        8.81      2.39 o 
   0   6  30      198.21      223.54      6.09 o 
   1   6  30        0.28        1.11      2.12 o 
   2   6  30      128.77      157.73      7.32 o 
   3   6  30       21.77       18.77      2.82 o 
  -5   7  30       21.23       12.81      3.25 o 
  -4   7  30       32.01       28.71      5.06 o 
  -3   7  30        5.40       -0.38      3.53 o 
  -2   7  30        0.22        0.21      2.86 o 
  -1   7  30       12.23        9.74      2.63 o 
   0   7  30       10.24        8.18      2.44 o 
   1   7  30      178.19      205.20      8.94 o 
   2   7  30        0.81        2.60      3.44 o 
  -9   1  31      125.13      124.89     14.60 o 
  -8   1  31      162.32      172.86     10.69 o 
  -7   1  31        2.85        2.88      3.68 o 
  -6   1  31      102.88      115.67      8.68 o 
  -5   1  31      428.31      405.61     14.27 o 
  -4   1  31      737.83      703.05     19.34 o 
  -3   1  31      944.23      889.72     12.79 o 
  -2   1  31      216.98      196.05      4.71 o 
  -1   1  31      104.66       89.90      3.32 o 
   0   1  31      353.29      339.55      6.02 o 
   1   1  31      208.98      231.00      4.45 o 
   2   1  31       50.14       56.81      2.97 o 
   3   1  31       15.57       10.60      2.15 o 
   4   1  31       62.66       67.69      3.54 o 
   5   1  31        1.04        1.05      2.06 o 
   6   1  31       12.28       10.52      2.58 o 
  -9   2  31        1.90       -1.05      4.42 o 
  -8   2  31        9.55       11.89      4.78 o 
  -7   2  31       48.57       49.35      6.68 o 
  -6   2  31       20.49       22.33      4.77 o 
  -5   2  31       65.28       54.60      7.92 o 
  -4   2  31       49.18       47.72      2.89 o 
  -3   2  31      101.90       95.47      3.10 o 
  -2   2  31       79.61       76.81      4.76 o 
  -1   2  31      518.41      477.60      8.50 o 
   0   2  31      118.95      126.58      3.65 o 
   1   2  31        3.19        0.83      1.29 o 
   2   2  31       24.15       22.73      1.82 o 
   3   2  31        0.52       -0.70      1.46 o 
   4   2  31      120.87      129.53      4.74 o 
   5   2  31       13.80       14.35      2.72 o 
   6   2  31      300.10      309.30     20.00 o 
  -9   3  31       24.73       23.47      8.99 o 
  -8   3  31       26.47       23.72      5.63 o 
  -7   3  31        9.12        9.44      8.48 o 
  -6   3  31       21.05       20.08      4.62 o 
  -5   3  31        4.47        4.92      3.19 o 
  -4   3  31       98.59       97.34      5.17 o 
  -3   3  31       14.90       15.53      2.58 o 
  -2   3  31       22.77       15.04      1.92 o 
  -1   3  31       27.01       24.04      2.28 o 
   0   3  31        6.68        8.77      1.69 o 
   1   3  31      116.43      135.86      4.79 o 
   2   3  31       11.09       15.45      2.02 o 
   3   3  31        0.00       -1.72      1.72 o 
   4   3  31        7.04        5.37      2.24 o 
   5   3  31      109.97      121.43      4.97 o 
  -8   4  31        0.05       -5.35      5.35 o 
  -7   4  31       10.99       10.22      6.86 o 
  -6   4  31       11.62       16.27      4.43 o 
  -5   4  31       79.17       72.15      6.96 o 
  -4   4  31       96.48       96.96      4.51 o 
  -3   4  31        2.50        1.21      1.97 o 
  -2   4  31       94.30       97.64      3.58 o 
  -1   4  31        8.84        8.98      1.94 o 
   0   4  31      242.73      259.48      6.65 o 
   1   4  31       21.17       18.14      2.45 o 
   2   4  31        3.27        3.29      1.98 o 
   3   4  31        2.45        6.29      2.85 o 
   4   4  31        0.00        0.73      2.44 o 
   5   4  31      108.85      127.33     13.70 o 
  -7   5  31        3.15       -2.59      6.03 o 
  -6   5  31       18.75       21.50      8.10 o 
  -5   5  31      225.96      220.65      9.32 o 
  -4   5  31      869.02      868.78     16.58 o 
  -3   5  31       58.23       54.94      4.22 o 
  -2   5  31       43.29       47.74      3.14 o 
  -1   5  31        0.66        1.04      2.03 o 
   0   5  31       42.01       41.86      3.17 o 
   1   5  31        5.08        4.09      2.17 o 
   2   5  31       24.52       29.55      2.99 o 
   3   5  31      260.62      268.38      6.88 o 
   4   5  31        6.04        5.54      3.52 o 
  -6   6  31       33.46       41.17     10.16 o 
  -5   6  31      278.93      267.18      8.06 o 
  -4   6  31        3.09        1.35      3.27 o 
  -3   6  31       19.86       16.09      5.72 o 
  -2   6  31       31.55       34.77      3.04 o 
  -1   6  31       89.00       95.55      4.64 o 
   0   6  31        2.82        7.56      2.31 o 
   1   6  31       40.64       48.55      3.62 o 
   2   6  31      225.67      238.42      7.87 o 
   3   6  31       19.37       17.27      4.30 o 
  -4   7  31        1.06       -0.58      3.69 o 
  -3   7  31       14.57       12.08      4.49 o 
  -2   7  31       36.84       38.68      3.40 o 
  -1   7  31        4.54        4.86      2.51 o 
   0   7  31       19.25       18.32      2.85 o 
   1   7  31       10.56        8.31      4.17 o 
  -9   0  32      673.31      680.65     32.76 o 
  -8   0  32      571.43      540.60     27.39 o 
  -7   0  32       22.50       31.17      8.08 o 
  -6   0  32      716.76      682.19     29.37 o 
  -5   0  32      502.82      517.28     23.54 o 
  -4   0  32        0.03        1.38      3.84 o 
  -3   0  32      116.45      104.22      5.75 o 
  -2   0  32     1023.45      907.80     28.36 o 
  -1   0  32       51.68       47.97      7.57 o 
   0   0  32      392.35      355.57      9.99 o 
   1   0  32        3.57        1.86      1.83 o 
   2   0  32       26.78       31.21      3.12 o 
   3   0  32       17.79       20.02      3.70 o 
   4   0  32       75.78       85.39      6.79 o 
   5   0  32      461.31      499.62     11.75 o 
  -9   1  32        2.51        0.95      4.60 o 
  -8   1  32        0.50        2.12      4.03 o 
  -7   1  32      160.16      151.51      9.63 o 
  -6   1  32       28.81       30.02      8.60 o 
  -5   1  32      270.62      250.27     11.08 o 
  -4   1  32      231.13      237.20     10.20 o 
  -3   1  32        0.79        5.24      1.35 o 
  -2   1  32      130.10      117.31      3.67 o 
  -1   1  32        2.08        2.17      1.44 o 
   0   1  32        1.38        2.64      1.37 o 
   1   1  32        2.04        2.76      1.33 o 
   2   1  32       54.95       59.30      3.46 o 
   3   1  32      305.32      319.37      6.58 o 
   4   1  32        5.57        4.62      1.98 o 
   5   1  32       71.24       77.03      4.22 o 
  -9   2  32       74.81       68.51      8.53 o 
  -8   2  32        0.07        1.97      4.04 o 
  -7   2  32       72.40       72.09      7.82 o 
  -6   2  32        8.61       10.12      3.92 o 
  -5   2  32       92.17       78.11      7.15 o 
  -4   2  32        0.56        1.50      1.86 o 
  -3   2  32       79.77       77.95      2.92 o 
  -2   2  32      176.11      173.82      4.99 o 
  -1   2  32       18.86       19.65      2.17 o 
   0   2  32       30.05       36.09      2.39 o 
   1   2  32        6.32        5.26      1.44 o 
   2   2  32        5.86        6.24      1.56 o 
   3   2  32       75.05       82.77      3.33 o 
   4   2  32        5.14        6.76      2.31 o 
   5   2  32        1.95        2.93      2.33 o 
  -8   3  32       51.54       54.89      7.49 o 
  -7   3  32       58.22       57.90      7.17 o 
  -6   3  32       11.69       12.71      4.37 o 
  -5   3  32        4.29        0.81      4.07 o 
  -4   3  32      168.57      167.08      5.46 o 
  -3   3  32       21.05       21.29      3.67 o 
  -2   3  32       42.82       43.83      2.71 o 
  -1   3  32        6.67        8.26      1.95 o 
   0   3  32        4.77        7.79      1.81 o 
   1   3  32       31.48       40.81      2.96 o 
   2   3  32       56.57       65.39      3.26 o 
   3   3  32      194.51      187.78      7.35 o 
   4   3  32      231.70      233.06      6.54 o 
   5   3  32      116.10      121.06      6.25 o 
  -8   4  32        0.55       -6.08      6.38 o 
  -7   4  32       48.09       40.60      9.86 o 
  -6   4  32      112.33      106.99      8.98 o 
  -5   4  32       68.00       64.35      6.64 o 
  -4   4  32       22.16       22.55      2.78 o 
  -3   4  32       68.28       66.43      4.44 o 
  -2   4  32      248.25      243.20      5.68 o 
  -1   4  32        0.00        2.13      1.76 o 
   0   4  32        2.63        4.43      1.85 o 
   1   4  32        7.75       10.01      2.26 o 
   2   4  32        7.30        4.15      2.12 o 
   3   4  32       18.32       21.76      2.81 o 
   4   4  32        3.65        1.03      2.68 o 
  -7   5  32        4.08        2.31      7.19 o 
  -6   5  32        3.34       10.66      6.96 o 
  -5   5  32       67.84       77.02     11.63 o 
  -4   5  32        0.79        4.02      3.08 o 
  -3   5  32        1.99       -1.38      2.15 o 
  -2   5  32      272.10      298.42      7.48 o 
  -1   5  32        7.03        8.62      2.37 o 
   0   5  32        2.47        3.05      2.05 o 
   1   5  32       78.23       76.11      4.20 o 
   2   5  32      146.88      151.74      5.17 o 
   3   5  32        0.00        1.22      2.26 o 
  -6   6  32       36.69       43.59     10.39 o 
  -5   6  32       21.19       22.00      7.84 o 
  -4   6  32       93.64      108.14      7.21 o 
  -3   6  32        0.00       -0.17      2.65 o 
  -2   6  32        0.00       -0.91      2.02 o 
  -1   6  32        8.19        8.98      2.46 o 
   0   6  32      136.28      147.11      5.12 o 
   1   6  32       14.81        9.08      3.35 o 
   2   6  32      106.30      106.42      6.11 o 
  -2   7  32       69.61       68.95      4.06 o 
  -1   7  32        0.36       -0.50      2.46 o 
   0   7  32       73.89       80.54      5.68 o 
  -9   1  33       37.56       35.69      6.90 o 
  -8   1  33        0.09        4.86      9.35 o 
  -7   1  33      226.41      213.13     11.47 o 
  -6   1  33       25.31       24.24      5.00 o 
  -5   1  33      104.60       85.30      7.56 o 
  -4   1  33       30.02       27.30      4.42 o 
  -3   1  33       63.99       66.11      2.84 o 
  -2   1  33        0.05        1.57      1.36 o 
  -1   1  33       38.04       29.75      2.40 o 
   0   1  33       17.45       11.80      1.96 o 
   1   1  33       15.76       14.52      1.66 o 
   2   1  33      295.64      304.26      5.52 o 
   3   1  33       98.22      101.60      4.06 o 
   4   1  33      296.56      332.47      7.04 o 
   5   1  33      278.00      297.00      7.35 o 
  -8   2  33        0.24        3.93      4.21 o 
  -7   2  33        4.76        1.32      3.74 o 
  -6   2  33       47.47       45.55      6.22 o 
  -5   2  33       51.02       49.83      5.87 o 
  -4   2  33       12.00       13.28      2.75 o 
  -3   2  33       49.81       48.77      2.80 o 
  -2   2  33        6.35       10.55      1.78 o 
  -1   2  33        9.27        8.95      1.82 o 
   0   2  33       64.02       57.80      2.92 o 
   1   2  33       24.09       27.96      2.13 o 
   2   2  33      218.20      234.78      4.87 o 
   3   2  33       30.43       31.98      2.62 o 
   4   2  33       33.11       37.25      3.92 o 
   5   2  33       25.05       24.82      3.08 o 
  -8   3  33        0.11        2.07      4.23 o 
  -7   3  33       29.40       27.54      5.57 o 
  -6   3  33        6.04        5.02      3.89 o 
  -5   3  33      107.22      108.93      8.51 o 
  -4   3  33       74.64       62.50      3.74 o 
  -3   3  33       37.28       37.66      2.24 o 
  -2   3  33        0.32        1.52      1.52 o 
  -1   3  33        4.05        6.58      1.86 o 
   0   3  33       67.39       65.35      3.23 o 
   1   3  33      179.99      192.08      4.91 o 
   2   3  33      139.74      154.10      6.28 o 
   3   3  33       24.11       19.37      3.05 o 
   4   3  33        3.43        8.24      5.12 o 
  -7   4  33        0.35       -5.56      6.01 o 
  -6   4  33       37.16       39.65      6.11 o 
  -5   4  33        9.72       10.63      3.99 o 
  -4   4  33       19.73       19.59      2.78 o 
  -3   4  33        0.04       -0.49      2.07 o 
  -2   4  33      143.66      154.41      4.57 o 
  -1   4  33       15.60       20.14      2.39 o 
   0   4  33        8.09       10.02      2.18 o 
   1   4  33      283.16      311.71      9.03 o 
   2   4  33       10.36        6.18      2.31 o 
   3   4  33       45.40       40.08      3.55 o 
   4   4  33       12.41       10.41      5.85 o 
  -7   5  33      126.67      134.29     16.26 o 
  -6   5  33      244.24      214.17     17.22 o 
  -5   5  33        2.52        5.43      3.97 o 
  -4   5  33        3.11        2.05      2.24 o 
  -3   5  33       45.10       45.46      4.09 o 
  -2   5  33      119.01      122.72      4.47 o 
  -1   5  33       48.75       56.74      3.80 o 
   0   5  33       44.48       48.97      3.42 o 
   1   5  33      141.40      163.69      5.43 o 
   2   5  33        3.05        1.33      2.17 o 
   3   5  33      124.45      121.67      5.15 o 
  -5   6  33       22.77       16.99      3.29 o 
  -4   6  33       53.18       54.10      5.80 o 
  -3   6  33      217.80      225.07     11.66 o 
  -2   6  33        1.34        1.75      2.07 o 
  -1   6  33       74.68       83.91      4.46 o 
   0   6  33        8.12        7.15      2.40 o 
   1   6  33        0.12        1.01      2.30 o 
   2   6  33       67.10       72.74      8.20 o 
  -2   7  33        0.12       -0.30      2.66 o 
  -1   7  33        1.42        2.98      5.16 o 
  -8   0  34       90.02      124.56     15.23 o 
  -7   0  34      936.82      851.05     35.71 o 
  -6   0  34      668.34      649.73     29.10 o 
  -5   0  34      242.17      249.43     16.13 o 
  -4   0  34       83.75       67.18      9.18 o 
  -3   0  34       23.76       23.96      4.48 o 
  -2   0  34      179.10      167.15      7.27 o 
  -1   0  34      109.39      106.73      5.26 o 
   0   0  34        0.51       -0.62      2.76 o 
   1   0  34      190.78      201.21      6.14 o 
   2   0  34       42.46       49.81      3.83 o 
   3   0  34       13.29        5.70      3.16 o 
   4   0  34      436.50      478.69     13.72 o 
   5   0  34      154.39      179.37      9.55 o 
  -8   1  34       30.21       47.91     13.91 o 
  -7   1  34       58.03       60.86      7.44 o 
  -6   1  34      163.21      168.91      9.97 o 
  -5   1  34      196.57      196.32     11.76 o 
  -4   1  34       11.70       15.14      3.83 o 
  -3   1  34        7.89        9.61      2.09 o 
  -2   1  34        1.97        1.67      1.74 o 
  -1   1  34        5.90        8.30      1.81 o 
   0   1  34        7.76        3.03      1.80 o 
   1   1  34       35.68       35.09      3.21 o 
   2   1  34        2.39        1.76      1.55 o 
   3   1  34       72.63       91.70      4.02 o 
   4   1  34       99.99       99.32      5.22 o 
   5   1  34      130.87      154.38      9.13 o 
  -8   2  34       20.54       18.21      5.48 o 
  -7   2  34       21.76       22.33      5.36 o 
  -6   2  34      117.96      128.83      9.28 o 
  -5   2  34      255.78      252.75     11.45 o 
  -4   2  34      161.22      156.98      7.54 o 
  -3   2  34        0.04       -0.07      1.34 o 
  -2   2  34       37.28       29.99      3.63 o 
  -1   2  34      150.42      151.17      4.51 o 
   0   2  34       24.35       24.34      2.42 o 
   1   2  34       13.39       22.90      2.28 o 
   2   2  34       71.19       79.69      3.28 o 
   3   2  34      192.98      221.75      7.43 o 
   4   2  34      143.12      148.15      5.34 o 
  -8   3  34       31.94       25.75      6.08 o 
  -7   3  34       71.79       55.22      7.38 o 
  -6   3  34        0.99       -0.36      3.47 o 
  -5   3  34        1.55        2.92      3.39 o 
  -4   3  34      443.48      414.98      9.49 o 
  -3   3  34       78.11       72.43      5.12 o 
  -2   3  34       88.06       95.40      3.67 o 
  -1   3  34        6.91        9.53      1.98 o 
   0   3  34        6.15        5.12      1.76 o 
   1   3  34      120.57      134.52      4.25 o 
   2   3  34      146.66      160.86      5.14 o 
   3   3  34       12.41       16.15      3.47 o 
   4   3  34       79.06       88.76      5.15 o 
  -7   4  34        0.61       -4.01      5.99 o 
  -6   4  34       20.07       26.06      9.49 o 
  -5   4  34       16.05       15.02      4.48 o 
  -4   4  34        2.09        0.10      2.87 o 
  -3   4  34        0.36        0.81      2.18 o 
  -2   4  34       57.75       55.88      3.16 o 
  -1   4  34       74.27       73.50      4.97 o 
   0   4  34       28.56       37.21      3.02 o 
   1   4  34      212.93      219.15      6.08 o 
   2   4  34        1.11        2.47      2.09 o 
   3   4  34       37.36       33.35      3.23 o 
  -6   5  34        2.81        3.23      7.16 o 
  -5   5  34       78.17       87.75      8.93 o 
  -4   5  34       14.33       13.59      2.78 o 
  -3   5  34      101.15      101.46      5.36 o 
  -2   5  34      122.14      131.70      4.62 o 
  -1   5  34       19.24       21.78      2.84 o 
   0   5  34       36.95       34.46      3.14 o 
   1   5  34      141.84      150.94      5.34 o 
   2   5  34       18.82       16.44      3.33 o 
  -5   6  34       10.54       -0.41      6.42 o 
  -4   6  34        0.57       -1.66      3.09 o 
  -3   6  34        0.32        0.10      2.86 o 
  -2   6  34        4.92        7.58      2.22 o 
  -1   6  34        3.03        5.52      2.45 o 
   0   6  34       94.01       94.40      4.58 o 
   1   6  34       40.11       36.02      5.19 o 
  -8   1  35       66.42       79.59      8.87 o 
  -7   1  35      324.42      323.90     14.54 o 
  -6   1  35       74.78       69.68      7.58 o 
  -5   1  35        7.23        5.15      4.08 o 
  -4   1  35      297.11      279.71     11.67 o 
  -3   1  35       14.10       13.92      2.46 o 
  -2   1  35      182.59      191.25      4.97 o 
  -1   1  35        1.87        1.01      1.63 o 
   0   1  35        4.24        0.10      1.70 o 
   1   1  35        0.18       -0.55      1.44 o 
   2   1  35       17.16       15.99      2.00 o 
   3   1  35       45.46       58.38      4.45 o 
   4   1  35      141.68      154.92      5.01 o 
  -8   2  35        0.04       -1.38      4.11 o 
  -7   2  35        0.13       -1.75      3.76 o 
  -6   2  35        4.04        5.41      3.92 o 
  -5   2  35       59.62       60.19      8.38 o 
  -4   2  35      143.70      130.75      4.57 o 
  -3   2  35       72.68       66.72      2.88 o 
  -2   2  35       62.66       69.96      4.44 o 
  -1   2  35        9.41       14.28      2.10 o 
   0   2  35       54.35       57.01      3.38 o 
   1   2  35      238.12      248.03      9.01 o 
   2   2  35        0.07        1.24      1.62 o 
   3   2  35      307.62      341.43      7.70 o 
   4   2  35      155.86      155.98      5.56 o 
  -7   3  35       59.68       51.66      7.23 o 
  -6   3  35       17.89        6.02      4.35 o 
  -5   3  35        1.35       -1.76      3.06 o 
  -4   3  35        9.81       15.21      2.78 o 
  -3   3  35       99.18       96.53      3.18 o 
  -2   3  35       32.48       39.40      2.79 o 
  -1   3  35        0.14        0.84      1.79 o 
   0   3  35        3.26        1.19      1.89 o 
   1   3  35       25.05       24.70      2.71 o 
   2   3  35        4.27        2.74      1.79 o 
   3   3  35      203.52      226.84      6.34 o 
   4   3  35       59.52       58.45      9.93 o 
  -7   4  35       71.00       64.17     11.80 o 
  -6   4  35      244.66      252.78     22.44 o 
  -5   4  35       20.50       14.42      4.62 o 
  -4   4  35      136.57      147.53      5.64 o 
  -3   4  35        2.50       -0.50      2.15 o 
  -2   4  35       14.47       10.00      2.07 o 
  -1   4  35        3.78        1.43      1.92 o 
   0   4  35      315.82      327.81      7.37 o 
   1   4  35        0.95        1.54      2.71 o 
   2   4  35       39.24       49.77      3.62 o 
   3   4  35        1.00        1.77      2.32 o 
  -6   5  35       22.81       23.32      8.92 o 
  -5   5  35        3.81        6.74      4.28 o 
  -4   5  35        0.64       -1.30      2.26 o 
  -3   5  35       18.87       20.36      3.29 o 
  -2   5  35      234.62      252.44      9.72 o 
  -1   5  35       45.20       45.15      3.64 o 
   0   5  35       97.57      100.10      4.57 o 
   1   5  35        0.24       -2.15      2.17 o 
   2   5  35        1.84       -2.60      2.60 o 
  -3   6  35       21.97       19.30      8.55 o 
  -2   6  35       12.42       11.48      2.36 o 
  -1   6  35        5.04        5.68      2.54 o 
   0   6  35       12.40        7.33      3.26 o 
  -8   0  36       39.02       57.31     11.33 o 
  -7   0  36      491.23      527.44     27.20 o 
  -6   0  36       96.61       86.37     11.86 o 
  -5   0  36       37.52       31.12      7.52 o 
  -4   0  36       18.66        5.82      4.40 o 
  -3   0  36       93.74      102.49      9.07 o 
  -2   0  36       88.93       80.39      4.89 o 
  -1   0  36        3.75        4.86      3.12 o 
   0   0  36       64.90       65.47      5.22 o 
   1   0  36      507.22      496.12     21.53 o 
   2   0  36       66.94       75.00      4.66 o 
   3   0  36      491.31      499.49     14.21 o 
   4   0  36      353.77      348.60     11.58 o 
  -8   1  36       29.69       34.33      7.63 o 
  -7   1  36        3.71        8.87      4.62 o 
  -6   1  36       22.99       17.37      4.87 o 
  -5   1  36       15.57        8.47      4.57 o 
  -4   1  36       20.78       10.15      3.69 o 
  -3   1  36       12.54       16.97      3.49 o 
  -2   1  36       42.66       39.92      2.73 o 
  -1   1  36       32.64       42.96      2.94 o 
   0   1  36        0.37        0.72      1.77 o 
   1   1  36      102.89      114.95      3.88 o 
   2   1  36        5.01        2.66      1.74 o 
   3   1  36      185.64      211.22      5.69 o 
   4   1  36       31.52       32.49      3.38 o 
  -8   2  36       12.68        9.20      5.19 o 
  -7   2  36        6.26        6.73      4.57 o 
  -6   2  36       47.56       43.52      7.84 o 
  -5   2  36        8.11        5.57      3.76 o 
  -4   2  36        5.17        6.29      1.82 o 
  -3   2  36       29.54       27.88      2.19 o 
  -2   2  36        4.18        4.04      1.69 o 
  -1   2  36       20.95       25.39      2.78 o 
   0   2  36       83.27       88.26      3.96 o 
   1   2  36       35.98       33.94      2.71 o 
   2   2  36       24.99       23.28      2.27 o 
   3   2  36       83.60       83.97      6.89 o 
   4   2  36       34.25       37.85      8.39 o 
  -7   3  36        3.50        9.62      4.88 o 
  -6   3  36        3.33       -1.56      3.82 o 
  -5   3  36       52.57       53.27      6.63 o 
  -4   3  36      235.86      236.56      6.85 o 
  -3   3  36        0.56       -0.04      2.15 o 
  -2   3  36        1.28        0.73      2.00 o 
  -1   3  36      131.57      141.22      4.65 o 
   0   3  36       11.66        9.50      2.22 o 
   1   3  36       82.27       96.76      6.17 o 
   2   3  36       47.35       44.65      3.67 o 
   3   3  36      162.06      177.62      5.69 o 
  -6   4  36       84.60       99.76     11.68 o 
  -5   4  36        3.99        2.41      3.99 o 
  -4   4  36      104.68       99.78      4.90 o 
  -3   4  36       42.17       37.74      4.37 o 
  -2   4  36       63.06       63.81      3.41 o 
  -1   4  36        1.49       -0.75      2.56 o 
   0   4  36       21.61       19.59      2.99 o 
   1   4  36       81.26       84.79      4.35 o 
   2   4  36       66.92       65.63      4.05 o 
  -5   5  36      119.23      114.60     11.09 o 
  -4   5  36        0.86       -2.26      2.26 o 
  -3   5  36        2.55        7.38      3.16 o 
  -2   5  36        2.87        1.28      3.27 o 
  -1   5  36       68.34       75.48      6.32 o 
   0   5  36      266.51      266.23      6.98 o 
   1   5  36        0.81        1.91      2.49 o 
  -3   6  36        1.00        2.26      4.91 o 
  -2   6  36       21.80       19.86      6.32 o 
  -1   6  36      136.72      143.84     12.31 o 
  -7   1  37        0.01        0.34      4.06 o 
  -6   1  37        3.11        3.17      4.47 o 
  -5   1  37        0.03        1.49      3.53 o 
  -4   1  37        0.04       -1.56      3.35 o 
  -3   1  37       11.89       11.31      1.82 o 
  -2   1  37       22.03       21.65      2.30 o 
  -1   1  37        0.66        2.79      1.76 o 
   0   1  37      166.88      167.17      5.02 o 
   1   1  37      106.42      126.08      4.25 o 
   2   1  37      525.22      566.97      8.55 o 
   3   1  37       13.82       14.45      2.83 o 
  -7   2  37        0.30        1.87      4.02 o 
  -6   2  37       20.32       22.27      5.34 o 
  -5   2  37       31.97       21.92     11.34 o 
  -4   2  37        0.79        1.28      1.68 o 
  -3   2  37        9.33        7.35      1.67 o 
  -2   2  37        1.47        5.18      1.80 o 
  -1   2  37      206.75      206.77      5.57 o 
   0   2  37       17.75       16.64      4.21 o 
   1   2  37       11.59       10.92      2.18 o 
   2   2  37       21.28       18.09      2.27 o 
   3   2  37       95.22      111.73      4.83 o 
  -7   3  37       58.81       61.75      8.16 o 
  -6   3  37       44.72       41.70      6.66 o 
  -5   3  37        1.02       -2.55      3.51 o 
  -4   3  37      116.33      115.04      8.37 o 
  -3   3  37       27.98       29.96      3.45 o 
  -2   3  37       14.95       16.68      3.15 o 
  -1   3  37      249.29      253.59      6.36 o 
   0   3  37      114.93      130.32      4.74 o 
   1   3  37       11.07        8.75      2.43 o 
   2   3  37       66.69       69.73      4.30 o 
   3   3  37       23.00       21.78      3.48 o 
  -6   4  37       53.14       56.73      8.80 o 
  -5   4  37        1.64        4.05      4.22 o 
  -4   4  37      139.93      147.64      5.74 o 
  -3   4  37       33.51       36.02      5.57 o 
  -2   4  37        0.03        1.80      1.93 o 
  -1   4  37        4.15        5.09      2.38 o 
   0   4  37       91.41       95.47      5.53 o 
   1   4  37       61.37       53.56      4.76 o 
   2   4  37        0.21       -1.75      3.00 o 
  -5   5  37       33.67       38.53     11.32 o 
  -4   5  37        0.01        0.87      2.37 o 
  -3   5  37       97.03      108.16      8.10 o 
  -2   5  37       42.73       36.97      3.12 o 
  -1   5  37        5.06        7.15      2.84 o 
   0   5  37        3.43        3.74      2.81 o 
  -7   0  38       56.74       41.20      9.60 o 
  -6   0  38       28.51       23.66      7.81 o 
  -5   0  38      100.64       89.45     11.88 o 
  -4   0  38      119.99      128.22     11.84 o 
  -3   0  38        0.62        0.49      3.97 o 
  -2   0  38       83.62       67.39      4.78 o 
  -1   0  38       39.94       42.92      4.34 o 
   0   0  38       13.81       15.86      8.15 o 
   1   0  38        4.79       -3.32      3.32 o 
   2   0  38     1143.01     1137.57     19.82 o 
   3   0  38      981.68     1034.85     23.65 o 
  -7   1  38       33.97       29.64      7.21 o 
  -6   1  38        4.41        3.98      4.16 o 
  -5   1  38       10.00       10.02      4.42 o 
  -4   1  38       39.53       40.06      5.69 o 
  -3   1  38        0.57       -0.76      1.47 o 
  -2   1  38        0.67        1.52      1.75 o 
  -1   1  38       13.98       17.66      2.36 o 
   0   1  38        8.84       16.64      2.47 o 
   1   1  38      261.50      289.35      6.27 o 
   2   1  38       34.50       37.75      3.10 o 
   3   1  38       12.50        9.00      2.74 o 
  -7   2  38       72.00       64.98      8.19 o 
  -6   2  38        6.63        5.68      4.35 o 
  -5   2  38        2.28       -0.46      3.55 o 
  -4   2  38      130.91      140.76      6.63 o 
  -3   2  38       23.15       31.59      2.30 o 
  -2   2  38        8.60        8.51      2.01 o 
  -1   2  38       97.76      114.23      6.44 o 
   0   2  38       38.86       42.54      3.24 o 
   1   2  38      343.68      397.36      7.67 o 
   2   2  38      277.07      313.20      6.62 o 
   3   2  38       39.32       43.37      4.12 o 
  -6   3  38      172.19      170.12     10.90 o 
  -5   3  38       20.02       15.07      4.90 o 
  -4   3  38        1.24        0.98      2.03 o 
  -3   3  38        2.30        2.46      2.35 o 
  -2   3  38       45.34       52.58      4.49 o 
  -1   3  38        5.25        5.06      2.14 o 
   0   3  38      104.00       99.80      5.83 o 
   1   3  38        0.13       -2.05      2.05 o 
   2   3  38        4.05        3.47      2.47 o 
  -5   4  38      155.38      148.84     10.42 o 
  -4   4  38      207.11      216.48      6.91 o 
  -3   4  38       38.19       43.32      4.17 o 
  -2   4  38       98.73       92.96      4.81 o 
  -1   4  38        0.40       -0.35      2.20 o 
   0   4  38       25.16       26.53      3.35 o 
   1   4  38       25.31       29.88      3.14 o 
  -4   5  38       12.00        9.46      3.78 o 
  -3   5  38        9.69       -1.06      4.84 o 
  -2   5  38        0.16       -1.15      2.33 o 
  -1   5  38       19.66       18.64      6.40 o 
  -7   1  39       53.16       43.14      7.25 o 
  -6   1  39       16.36       13.13      6.80 o 
  -5   1  39       18.05       26.03      5.31 o 
  -4   1  39       23.64       18.15      4.65 o 
  -3   1  39        0.00        0.76      1.51 o 
  -2   1  39        0.00       -1.26      1.71 o 
  -1   1  39      320.63      305.55      7.01 o 
   0   1  39      116.27      118.51      4.51 o 
   1   1  39      371.81      382.96      9.25 o 
   2   1  39        3.08       -0.14      1.87 o 
  -6   2  39      278.07      263.44     13.24 o 
  -5   2  39        1.24        3.99      4.04 o 
  -4   2  39        0.05        3.22      3.62 o 
  -3   2  39       33.15       35.34      2.42 o 
  -2   2  39        8.77        7.40      2.04 o 
  -1   2  39        4.52        3.73      2.05 o 
   0   2  39       44.72       43.80      3.32 o 
   1   2  39       88.60       96.53      4.22 o 
   2   2  39      122.98      129.99      4.45 o 
  -6   3  39       12.17       15.65      5.28 o 
  -5   3  39       20.23       16.03      4.98 o 
  -4   3  39        6.92        6.84      3.57 o 
  -3   3  39       43.91       47.28      4.90 o 
  -2   3  39      205.97      223.67      5.81 o 
  -1   3  39       74.73       80.90      4.18 o 
   0   3  39        0.15       -0.54      2.12 o 
   1   3  39        0.24       -1.50      2.14 o 
  -5   4  39       16.92       13.55      5.12 o 
  -4   4  39       50.93       58.46      6.44 o 
  -3   4  39        7.64        6.67      2.95 o 
  -2   4  39      173.36      174.67      5.13 o 
  -1   4  39        0.14        1.43      2.34 o 
   0   4  39        3.64       -0.07      2.50 o 
  -6   0  40       11.91       16.48      7.10 o 
  -5   0  40        3.64       10.26      6.24 o 
  -4   0  40       61.88       55.33      9.33 o 
  -3   0  40       61.98       59.86      6.05 o 
  -2   0  40      228.11      231.12     11.07 o 
  -1   0  40      342.20      347.41     22.69 o 
   0   0  40      288.00      315.91     10.55 o 
   1   0  40      147.87      157.52      7.62 o 
   2   0  40       74.65       71.99      5.35 o 
  -6   1  40        0.45       -1.33      3.87 o 
  -5   1  40       15.20       17.50      4.95 o 
  -4   1  40        1.05       -0.03      3.44 o 
  -3   1  40       59.68       68.34      4.04 o 
  -2   1  40        1.88        1.80      1.87 o 
  -1   1  40       38.82       41.39      4.79 o 
   0   1  40      159.20      163.50      5.37 o 
   1   1  40      181.21      197.89      6.02 o 
   2   1  40       34.27       28.02      2.63 o 
  -6   2  40       34.90       38.56      6.58 o 
  -5   2  40        2.80        0.29      5.78 o 
  -4   2  40        0.58        6.32      4.10 o 
  -3   2  40      102.03       99.17      5.18 o 
  -2   2  40       34.95       30.40      2.79 o 
  -1   2  40       61.95       69.53      3.84 o 
   0   2  40        0.00        1.35      2.18 o 
   1   2  40      308.91      337.46     10.73 o 
  -5   3  40       53.33       45.07      6.85 o 
  -4   3  40       16.18       13.08      2.36 o 
  -3   3  40       13.68        6.71      3.37 o 
  -2   3  40       16.82       18.62      2.88 o 
  -1   3  40      114.43      114.20      7.83 o 
   0   3  40       13.55       18.09      3.10 o 
   1   3  40       22.16       18.18      3.50 o 
  -4   4  40       18.19       15.59      2.80 o 
  -3   4  40        5.83        7.25      4.22 o 
  -2   4  40        0.88        3.88      2.41 o 
  -1   4  40       32.87       27.86      7.16 o 
  -6   1  41       68.89       68.07      8.28 o 
  -5   1  41       17.78       15.69      4.96 o 
  -4   1  41       21.20       13.83      4.66 o 
  -3   1  41      160.99      172.17      4.67 o 
  -2   1  41       51.70       49.41      4.02 o 
  -1   1  41       82.26       92.36      8.59 o 
   0   1  41      713.78      751.90     12.99 o 
   1   1  41       53.70       45.42      3.65 o 
  -5   2  41        4.11        0.53      4.07 o 
  -4   2  41       39.16       24.13      5.33 o 
  -3   2  41      219.51      229.65      7.49 o 
  -2   2  41        1.54        0.31      2.08 o 
  -1   2  41       12.91       13.67      2.51 o 
   0   2  41      206.92      210.58      6.19 o 
   1   2  41      106.13      104.13      6.82 o 
  -4   3  41        2.12        1.55      4.06 o 
  -3   3  41        0.47        0.82      2.54 o 
  -2   3  41       10.11        8.42      2.29 o 
  -1   3  41        0.11        0.95      2.25 o 
   0   3  41       27.79       23.13      6.95 o 
  -5   0  42        0.01        2.74      5.84 o 
  -4   0  42        7.07        9.68      6.02 o 
  -3   0  42       65.67       57.82      9.53 o 
  -2   0  42      278.46      283.44      9.64 o 
  -1   0  42     1014.82     1055.74     39.33 o 
   0   0  42      187.92      178.21      8.02 o 
  -5   1  42        2.49        5.38      4.30 o 
  -4   1  42        0.23        0.58      3.96 o 
  -3   1  42       13.75       15.11      2.05 o 
  -2   1  42        0.07        1.82      2.02 o 
  -1   1  42      320.24      353.73      7.97 o 
   0   1  42        1.25       12.01      2.64 o 
  -4   2  42       52.30       52.96      6.96 o 
  -3   2  42        7.04        8.46      2.80 o 
  -2   2  42        2.23        3.47      2.20 o 
  -1   2  42       18.07       17.64      2.64 o 
   0   2  42        0.09       -0.26      3.65 o 
  -2   3  42        1.49        0.74      3.07 o 
  -4   1  43       16.88        6.30      4.45 o 
  -3   1  43        1.98        4.66      2.56 o 
  -2   1  43        2.60        4.64      2.21 o 
  -1   1  43       44.88       55.87     11.46 o 
  -2   2  43        7.02       10.49      4.36 o 
                                                 
